# Supplementary material for: Genome-Wide Identification and Characterization of the bHLH Transcription Factor Family in Pepper (Capsicum annuum L.)
Source: Front Genet. 2020 Sep 25;11:570156. doi: 10.3389/fgene.2020.570156 (PMC7545091; doi:10.3389/fgene.2020.570156)
Supplement: TABLE S1 — Genes with complete bHLH domain in pepper, tomato, and Arabidopsis. [file Data_Sheet_1.xlsx]

## Sheet: TableS1
Table S1 Genes with complete bHLH domain in pepper, tomato, and Arabidopsis
CabHLH1	Capana01g000045	SlbHLH1	Solyc00g050430.2.1	AtbHLH1	At5G41315
CabHLH2	Capana01g000256	SlbHLH2	Solyc01g010130.2.1	AtbHLH2	At1G63650
CabHLH3	Capana01g000416	SlbHLH3	Solyc01g014910.1.1	AtbHLH3	At4G16430
CabHLH4	Capana01g000418	SlbHLH4	Solyc01g020170.1.1	AtbHLH4	At4G17880
CabHLH5	Capana01g000441	SlbHLH5	Solyc01g057300.1.1	AtbHLH5	At5G46760
CabHLH6	Capana01g001016	SlbHLH6	Solyc01g067340.1.1	AtbHLH6	At1G32640
CabHLH7	Capana01g001076	SlbHLH7	Solyc01g080050.2.1	AtbHLH7	At1G03040
CabHLH8	Capana01g001098	SlbHLH8	Solyc01g081090.1.1	AtbHLH8	At1G09530
CabHLH9	Capana01g001969	SlbHLH9	Solyc01g081100.1.1	AtbHLH9	At2G43010
CabHLH10	Capana01g002435	SlbHLH10	Solyc01g086870.2.1	AtbHLH10	At2G31220
CabHLH11	Capana01g002561	SlbHLH11	Solyc01g090790.2.1	AtbHLH11	At4G36060
CabHLH12	Capana01g002979	SlbHLH12	Solyc01g096050.2.1	AtbHLH13	At1G01260
CabHLH13	Capana01g003165	SlbHLH13	Solyc01g096370.2.1	AtbHLH14	At4G00870
CabHLH14	Capana01g003305	SlbHLH14	Solyc01g098720.2.1	AtbHLH15	At2G20180
CabHLH15	Capana01g003548	SlbHLH15	Solyc01g102300.2.1	AtbHLH16	At4G00050
CabHLH16	Capana01g004240	SlbHLH16	Solyc01g106460.2.1	AtbHLH17	At2G46510
CabHLH17	Capana01g004352	SlbHLH17	Solyc01g107140.1.1	AtbHLH18	At2G22750
CabHLH18	Capana02g000436	SlbHLH18	Solyc01g107950.1.1	AtbHLH19	At2G22760
CabHLH19	Capana02g000614	SlbHLH19	Solyc01g107960.2.1	AtbHLH20	At2G22770
CabHLH20	Capana02g001781	SlbHLH20	Solyc01g107970.1.1	AtbHLH21	At2G16910
CabHLH21	Capana02g002872	SlbHLH21	Solyc01g109700.2.1	AtbHLH22	At4G21330
CabHLH22	Capana02g002899	SlbHLH22	Solyc01g111130.2.1	AtbHLH23	At4G28790
CabHLH23	Capana02g002909	SlbHLH23	Solyc02g062690.2.1	AtbHLH24	At4G36930
CabHLH24	Capana02g002911	SlbHLH24	Solyc02g063430.2.1	AtbHLH25	At4G37850
CabHLH25	Capana02g002912	SlbHLH25	Solyc02g067380.2.1	AtbHLH26	At1G02340
CabHLH26	Capana02g003079	SlbHLH26	Solyc02g070880.1.1	AtbHLH27	At4G29930
CabHLH27	Capana02g003089	SlbHLH27	Solyc02g076920.2.1	AtbHLH28	At5G46830
CabHLH28	Capana03g000219	SlbHLH28	Solyc02g078130.2.1	AtbHLH29	At2G28160
CabHLH29	Capana03g000641	SlbHLH29	Solyc02g079810.1.1	AtbHLH30	At1G68810
CabHLH30	Capana03g000694	SlbHLH30	Solyc02g079970.2.1	AtbHLH31	At1G59640
CabHLH31	Capana03g000857	SlbHLH31	Solyc02g087860.2.1	AtbHLH32	At3G25710
CabHLH32	Capana03g000915	SlbHLH32	Solyc02g090950.1.1	AtbHLH33	At1G12860
CabHLH33	Capana03g001053	SlbHLH33	Solyc02g091440.1.1	AtbHLH34	At3G23210
CabHLH34	Capana03g001619	SlbHLH34	Solyc02g091690.2.1	AtbHLH35	At5G57150
CabHLH35	Capana03g002070	SlbHLH35	Solyc02g091800.2.1	AtbHLH36	At5G51780
CabHLH36	Capana03g002443	SlbHLH36	Solyc02g091810.1.1	AtbHLH37	At3G50330
CabHLH37	Capana03g002644	SlbHLH37	Solyc02g091820.1.1	AtbHLH38	At3G56970
CabHLH38	Capana03g003256	SlbHLH38	Solyc02g093280.2.1	AtbHLH39	At3G56980
CabHLH39	Capana03g003593	SlbHLH39	Solyc03g005350.2.1	AtbHLH40	At4G00120
CabHLH40	Capana03g004186	SlbHLH40	Solyc03g006910.2.1	AtbHLH41	At5G56960
CabHLH41	Capana03g004251	SlbHLH41	Solyc03g007410.2.1	AtbHLH42	At4G09820
CabHLH42	Capana03g004551	SlbHLH42	Solyc03g034000.2.1	AtbHLH43	At5G09750
CabHLH43	Capana03g004574	SlbHLH43	Solyc03g044460.1.1	AtbHLH44	At1G18400
CabHLH44	Capana04g000560	SlbHLH44	Solyc03g095980.2.1	AtbHLH45	At3G06120
CabHLH45	Capana04g000590	SlbHLH45	Solyc03g097820.1.1	AtbHLH46	At5G08130
CabHLH46	Capana04g000660	SlbHLH46	Solyc03g114720.2.1	AtbHLH48	At2G42300
CabHLH47	Capana04g000713	SlbHLH47	Solyc03g115540.1.1	AtbHLH49	At1G68920
CabHLH48	Capana04g000815	SlbHLH48	Solyc03g118310.2.1	AtbHLH50	At1G73830
CabHLH49	Capana04g000855	SlbHLH49	Solyc03g119390.2.1	AtbHLH51	At2G40200
CabHLH50	Capana04g000934	SlbHLH50	Solyc03g121240.1.1	AtbHLH52	At1G30670
CabHLH51	Capana05g000221	SlbHLH51	Solyc04g005130.2.1	AtbHLH53	At2G34820
CabHLH52	Capana05g000994	SlbHLH52	Solyc04g005280.2.1	AtbHLH54	At1G27740
CabHLH53	Capana05g001110	SlbHLH53	Solyc04g006990.2.1	AtbHLH55	At1G12540
CabHLH54	Capana05g001361	SlbHLH54	Solyc04g007300.2.1	AtbHLH56	At4G28800
CabHLH55	Capana05g002293	SlbHLH55	Solyc04g007430.1.1	AtbHLH57	At4G01460
CabHLH56	Capana06g000118	SlbHLH56	Solyc04g014360.2.1	AtbHLH58	At4G36540
CabHLH57	Capana06g000216	SlbHLH57	Solyc04g074810.2.1	AtbHLH59	At4G02590
CabHLH58	Capana06g000802	SlbHLH58	Solyc04g076240.1.1	AtbHLH60	At3G57800
CabHLH59	Capana06g001059	SlbHLH59	Solyc04g077480.2.1	AtbHLH61	At5G10570
CabHLH60	Capana06g002152	SlbHLH60	Solyc04g077960.1.1	AtbHLH62	At3G07340
CabHLH61	Capana06g002458	SlbHLH61	Solyc04g078690.2.1	AtbHLH63	At4G34530
CabHLH62	Capana06g002971	SlbHLH62	Solyc04g078790.2.1	AtbHLH64	At2G18300
CabHLH63	Capana07g000221	SlbHLH63	Solyc05g005300.2.1	AtbHLH65	At3G59060
CabHLH64	Capana07g000998	SlbHLH64	Solyc05g006650.2.1	AtbHLH66	At2G24260
CabHLH65	Capana07g001126	SlbHLH65	Solyc05g007210.2.1	AtbHLH67	At3G61950
CabHLH66	Capana07g002066	SlbHLH66	Solyc05g009640.2.1	AtbHLH69	At4G30980
CabHLH67	Capana07g002068	SlbHLH67	Solyc05g009880.2.1	AtbHLH70	At2G46810
CabHLH68	Capana08g000254	SlbHLH68	Solyc05g010610.2.1	AtbHLH71	At5G46690
CabHLH69	Capana08g001059	SlbHLH69	Solyc05g011810.2.1	AtbHLH72	At5G61270
CabHLH70	Capana08g001099	SlbHLH70	Solyc05g014590.2.1	AtbHLH73	At5G67110
CabHLH71	Capana08g001686	SlbHLH71	Solyc05g050560.1.1	AtbHLH74	At1G10120
CabHLH72	Capana08g002143	SlbHLH72	Solyc05g053660.1.1	AtbHLH75	At1G25330
CabHLH73	Capana08g002242	SlbHLH73	Solyc06g008030.2.1	AtbHLH76	At1G26260
CabHLH74	Capana08g002344	SlbHLH74	Solyc06g035490.2.1	AtbHLH77	At3G23690
CabHLH75	Capana08g002347	SlbHLH75	Solyc06g051260.2.1	AtbHLH78	At5G48560
CabHLH76	Capana08g002348	SlbHLH76	Solyc06g051550.2.1	AtbHLH79	At5G62610
CabHLH77	Capana08g002349	SlbHLH77	Solyc06g062460.2.1	AtbHLH80	At1G35460
CabHLH78	Capana08g002352	SlbHLH78	Solyc06g064580.1.1	AtbHLH81	At4G09180
CabHLH79	Capana08g002354	SlbHLH79	Solyc06g064590.1.1	AtbHLH82	At5G58010
CabHLH80	Capana08g002356	SlbHLH80	Solyc06g065040.2.1	AtbHLH83	At1G66470
CabHLH81	Capana08g002682	SlbHLH81	Solyc06g068870.2.1	AtbHLH84	At2G14760
CabHLH82	Capana09g000075	SlbHLH82	Solyc06g069370.2.1	AtbHLH85	At4G33880
CabHLH83	Capana09g000088	SlbHLH83	Solyc06g069600.1.1	AtbHLH86	At5G37800
CabHLH84	Capana09g000184	SlbHLH84	Solyc06g070910.2.1	AtbHLH87	At3G21330
CabHLH85	Capana09g001129	SlbHLH85	Solyc06g072520.1.1	AtbHLH88	At5G67060
CabHLH86	Capana09g001161	SlbHLH86	Solyc06g083170.2.1	AtbHLH89	At1G06170
CabHLH87	Capana09g001426	SlbHLH87	Solyc06g083980.1.1	AtbHLH90	At1G10610
CabHLH88	Capana10g000027	SlbHLH88	Solyc07g005400.2.1	AtbHLH91	At2G31210
CabHLH89	Capana10g000360	SlbHLH89	Solyc07g018010.2.1	AtbHLH92	At5G43650
CabHLH90	Capana10g000647	SlbHLH90	Solyc07g039570.2.1	AtbHLH93	At5G65640
CabHLH91	Capana10g000879	SlbHLH91	Solyc07g043580.2.1	AtbHLH94	At1G22490
CabHLH92	Capana10g002279	SlbHLH92	Solyc07g052670.2.1	AtbHLH96	At1G72210
CabHLH93	Capana10g002295	SlbHLH93	Solyc07g053290.2.1	AtbHLH97	At3G24140
CabHLH94	Capana10g002296	SlbHLH94	Solyc07g062200.1.1	AtbHLH98	At5G53210
CabHLH95	Capana10g002370	SlbHLH95	Solyc07g064040.2.1	AtbHLH99	At5G65320
CabHLH96	Capana10g002371	SlbHLH96	Solyc08g005050.2.1	AtbHLH100	At2G41240
CabHLH97	Capana10g002460	SlbHLH97	Solyc08g008600.2.1	AtbHLH101	At5G04150
CabHLH98	Capana11g000952	SlbHLH98	Solyc08g062780.1.1	AtbHLH102	At1G69010
CabHLH99	Capana11g001290	SlbHLH99	Solyc08g075090.2.1	AtbHLH104	At4G14410
CabHLH100	Capana11g001506	SlbHLH100	Solyc08g075110.1.1	AtbHLH105	At5G54680
CabHLH101	Capana11g002060	SlbHLH101	Solyc08g076820.2.1	AtbHLH106	At2G41130
CabHLH102	Capana11g002061	SlbHLH102	Solyc08g076930.1.1	AtbHLH107	At3G56770
CabHLH103	Capana11g002139	SlbHLH103	Solyc08g081140.2.1	AtbHLH109	At1G68240
CabHLH104	Capana11g002227	SlbHLH104	Solyc08g083170.1.1	AtbHLH115	At1G51070
CabHLH105	Capana11g002254	SlbHLH105	Solyc09g005070.1.1	AtbHLH116	At3G26744
CabHLH106	Capana12g000049	SlbHLH106	Solyc09g018130.1.1	AtbHLH118	At4G25400
CabHLH107	Capana12g000298	SlbHLH107	Solyc09g018150.1.1	AtbHLH119	At4G28811
CabHLH108	Capana12g000725	SlbHLH108	Solyc09g057710.2.1	AtbHLH120	At5G51790
CabHLH109	Capana12g000842	SlbHLH109	Solyc09g063010.2.1	AtbHLH121	At3G19860
CabHLH110	Capana12g002036	SlbHLH110	Solyc09g065100.1.1	AtbHLH122	At1G51140
CabHLH111	Capana12g002686	SlbHLH111	Solyc09g065820.2.1	AtbHLH124	At2G46970
CabHLH112	Capana00g000514	SlbHLH112	Solyc09g083220.2.1	AtbHLH125	At1G62975
CabHLH113	Capana00g000643	SlbHLH113	Solyc09g083360.2.1	AtbHLH126	At4G25410
CabHLH114	Capana00g001573	SlbHLH114	Solyc09g089870.2.1	AtbHLH127	At4G28815
CabHLH115	Capana00g002437	SlbHLH115	Solyc09g091760.1.1	AtbHLH128	At1G05805
CabHLH116	Capana00g002809	SlbHLH116	Solyc09g097870.2.1	AtbHLH129	At2G43140
CabHLH117	Capana00g003180	SlbHLH117	Solyc09g098110.2.1	AtbHLH130	At2G42280
CabHLH118	Capana00g003545	SlbHLH118	Solyc10g006510.2.1	AtbHLH132	At3G62090
CabHLH119	Capana00g003743	SlbHLH119	Solyc10g008260.1.1	AtbHLH134	At5G15160
CabHLH120	Capana00g004701	SlbHLH120	Solyc10g008270.2.1	AtbHLH135	At1G74500
CabHLH121	Capana00g004742	SlbHLH121	Solyc10g009270.2.1	AtbHLH136	At5G39860
CabHLH122	Capana00g004871	SlbHLH122	Solyc10g009290.1.1	AtbHLH137	At5G50915
		SlbHLH123	Solyc10g018510.1.1	AtbHLH138	At2G31215
		SlbHLH124	Solyc10g049720.1.1	AtbHLH139	At5G43175
		SlbHLH125	Solyc10g049780.1.1	AtbHLH141	At5G38860
		SlbHLH126	Solyc10g078380.1.1	AtbHLH160	At1G71200
		SlbHLH127	Solyc10g079050.1.1	AtbHLH161	At3G47710
		SlbHLH128	Solyc10g079070.1.1	AtbHLH162	At4G20970
		SlbHLH129	Solyc10g079650.1.1
		SlbHLH130	Solyc10g079660.1.1
		SlbHLH131	Solyc10g079680.1.1
		SlbHLH132	Solyc11g005780.1.1
		SlbHLH133	Solyc11g010340.1.1
		SlbHLH134	Solyc11g056650.1.1
		SlbHLH135	Solyc12g010170.1.1
		SlbHLH136	Solyc12g036470.1.1
		SlbHLH137	Solyc12g088130.1.1
		SlbHLH138	Solyc12g088790.1.1
		SlbHLH139	Solyc12g098620.1.1
		SlbHLH140	Solyc12g100140.1.1

## Sheet: TableS2
Table S2 Basic information of the CabHLH transcription factor family.
Gene	Locus name	Chromosome	Location start	Location end	Strands	Exon number	Protein Length (aa)	Gene length	Isoelectric Point	Molecular weight
CabHLH1	Capana01g000045	Chr01	746432	747736	-	1	434	1304	6.68	49058.3
CabHLH2	Capana01g000256	Chr01	4321714	4325283	-	7	617	3569	5.95	69308.3
CabHLH3	Capana01g000416	Chr01	7557112	7561213	+	5	247	4101	5.22	27961.3
CabHLH4	Capana01g000418	Chr01	7580272	7581031	+	3	190	759	5.14	21859.9
CabHLH5	Capana01g000441	Chr01	7925837	7928890	-	4	193	3053	4.79	22018.3
CabHLH6	Capana01g001016	Chr01	27378525	27381271	-	8	480	2746	5.59	53592.7
CabHLH7	Capana01g001076	Chr01	29736655	29740173	+	3	342	3518	6.6	38104
CabHLH8	Capana01g001098	Chr01	30453684	30455501	+	1	605	1817	5.87	66761.1
CabHLH9	Capana01g001969	Chr01	86255764	86258231	+	8	542	2467	7.09	60277.1
CabHLH10	Capana01g002435	Chr01	156479707	156482323	+	3	215	2616	7.22	24020.6
CabHLH11	Capana01g002561	Chr01	166911018	166913151	-	6	384	2133	5.77	42167.1
CabHLH12	Capana01g002979	Chr01	192912667	192914815	+	3	193	2148	9.02	21613.2
CabHLH13	Capana01g003165	Chr01	212170625	212172331	-	2	223	1706	7.64	25106.1
CabHLH14	Capana01g003305	Chr01	222930194	222931798	-	3	477	1604	5.14	54045
CabHLH15	Capana01g003548	Chr01	229073163	229077703	-	6	461	4540	6.24	49865.8
CabHLH16	Capana01g004240	Chr01	289624944	289626767	-	4	251	1823	5.19	28782.5
CabHLH17	Capana01g004352	Chr01	297340643	297342487	+	1	614	1844	5.28	66885.7
CabHLH18	Capana02g000436	Chr02	56767740	56769166	-	4	342	1426	7.13	38461.3
CabHLH19	Capana02g000614	Chr02	77106565	77108614	+	4	332	2049	4.9	37275.3
CabHLH20	Capana02g001781	Chr02	132878464	132880858	+	2	246	2394	8.42	27155.9
CabHLH21	Capana02g002872	Chr02	151811915	151812665	-	4	117	750	10	12911.9
CabHLH22	Capana02g002899	Chr02	152191860	152193627	+	4	345	1767	5.01	39205.2
CabHLH23	Capana02g002909	Chr02	152377292	152378512	+	3	227	1220	7.6	25951.8
CabHLH24	Capana02g002911	Chr02	152401898	152403627	+	4	299	1729	7.65	33271.7
CabHLH25	Capana02g002912	Chr02	152463115	152464754	+	4	364	1639	5.58	40578.2
CabHLH26	Capana02g003079	Chr02	155444041	155447464	+	8	395	3423	5.12	43302.1
CabHLH27	Capana02g003089	Chr02	155587450	155588112	-	1	220	662	8.93	24524.2
CabHLH28	Capana03g000219	Chr03	3125142	3126362	+	1	406	1220	6.05	45079.6
CabHLH29	Capana03g000641	Chr03	9138335	9141267	-	4	531	2932	5.31	57455.1
CabHLH30	Capana03g000694	Chr03	10264068	10265531	-	6	258	1463	7.65	29101.7
CabHLH31	Capana03g000857	Chr03	12786367	12788815	+	6	460	2448	7.31	50679.7
CabHLH32	Capana03g000915	Chr03	14780693	14784300	-	9	534	3607	7.35	58161.2
CabHLH33	Capana03g001053	Chr03	17707696	17711271	-	6	277	3575	5.4	29923.1
CabHLH34	Capana03g001619	Chr03	30801592	30803573	+	7	220	1981	8.89	24241.3
CabHLH35	Capana03g002070	Chr03	44133361	44136334	-	3	367	2973	5.6	39732.4
CabHLH36	Capana03g002443	Chr03	71600030	71602009	+	3	246	1979	8.81	27925.9
CabHLH37	Capana03g002644	Chr03	96247984	96249000	-	2	245	1016	8.43	27514.3
CabHLH38	Capana03g003256	Chr03	199663577	199668640	+	6	311	5063	5.57	32587.6
CabHLH39	Capana03g003593	Chr03	230309938	230311703	+	2	302	1765	9.01	34764.2
CabHLH40	Capana03g004186	Chr03	248144226	248149605	-	8	345	5379	8.64	38725.3
CabHLH41	Capana03g004251	Chr03	249554571	249571225	+	7	327	16654	7.31	35196.7
CabHLH42	Capana03g004551	Chr03	257371699	257376097	-	3	172	4398	9.46	19686.8
CabHLH43	Capana03g004574	Chr03	258316270	258321334	-	7	301	5064	5.38	32411.4
CabHLH44	Capana04g000560	Chr04	8890121	8890991	-	2	233	870	9.36	25908.4
CabHLH45	Capana04g000590	Chr04	9385542	9390342	+	6	317	4800	5.41	34665.2
CabHLH46	Capana04g000660	Chr04	11061922	11063478	+	5	355	1556	4.94	39785
CabHLH47	Capana04g000713	Chr04	12411477	12414192	+	7	378	2715	6.38	41270
CabHLH48	Capana04g000815	Chr04	15516271	15517911	+	4	351	1640	4.6	39242.1
CabHLH49	Capana04g000855	Chr04	17354487	17356345	-	2	209	1858	9.91	23100.7
CabHLH50	Capana04g000934	Chr04	22019865	22021965	+	3	281	2100	8.29	31244.3
CabHLH51	Capana05g000221	Chr05	3786329	3789127	+	2	223	2798	8.82	24985.6
CabHLH52	Capana05g000994	Chr05	46623162	46624792	+	2	519	1630	8.9	58139.6
CabHLH53	Capana05g001110	Chr05	65684811	65688963	+	6	289	4152	5.61	32145.8
CabHLH54	Capana05g001361	Chr05	111689872	111699988	+	6	268	10116	7.1	30164.8
CabHLH55	Capana05g002293	Chr05	206546361	206548938	-	5	375	2577	5.6	42225.6
CabHLH56	Capana06g000118	Chr06	1571225	1572658	+	1	477	1433	6.41	52865.8
CabHLH57	Capana06g000216	Chr06	2842068	2843857	-	6	380	1789	8.82	41823.2
CabHLH58	Capana06g000802	Chr06	12806378	12808986	-	6	247	2608	9.18	27716.5
CabHLH59	Capana06g001059	Chr06	18909116	18912565	+	4	515	3449	5.3	56364.1
CabHLH60	Capana06g002152	Chr06	97823952	97825676	-	4	324	1724	5.1	36590.5
CabHLH61	Capana06g002458	Chr06	165187506	165189029	+	3	268	1523	6.76	30847.6
CabHLH62	Capana06g002971	Chr06	215710457	215719703	+	5	564	9246	5.74	60775.2
CabHLH63	Capana07g000221	Chr07	9824844	9831293	+	7	394	6449	6.3	41154.8
CabHLH64	Capana07g000998	Chr07	137418473	137423549	+	8	522	5076	6.15	58774.3
CabHLH65	Capana07g001126	Chr07	157090921	157093241	-	6	485	2320	6.7	53847.2
CabHLH66	Capana07g002066	Chr07	212655148	212656694	-	3	251	1546	9.33	28691.2
CabHLH67	Capana07g002068	Chr07	212706711	212707968	-	3	246	1257	9.08	28315.4
CabHLH68	Capana08g000254	Chr08	22391232	22395766	+	8	595	4534	5.83	68125.8
CabHLH69	Capana08g001059	Chr08	124352983	124354800	+	1	605	1817	6.91	67357.8
CabHLH70	Capana08g001099	Chr08	125046861	125048264	-	1	467	1403	5.5	51406.1
CabHLH71	Capana08g001686	Chr08	134673639	134676966	+	8	633	3327	7.23	68175.2
CabHLH72	Capana08g002143	Chr08	141820786	141822171	-	3	352	1385	6.17	39798.9
CabHLH73	Capana08g002242	Chr08	143481472	143482965	-	5	337	1493	5.07	37217.4
CabHLH74	Capana08g002344	Chr08	145183698	145185320	+	2	140	1622	5.68	15570.3
CabHLH75	Capana08g002347	Chr08	145256102	145256566	-	1	154	464	6.84	17316.5
CabHLH76	Capana08g002348	Chr08	145265090	145267423	-	2	314	2333	7.08	35223.9
CabHLH77	Capana08g002349	Chr08	145354701	145357849	-	3	322	3148	6.33	35732.2
CabHLH78	Capana08g002352	Chr08	145417668	145419788	+	2	308	2120	5.65	34599.1
CabHLH79	Capana08g002354	Chr08	145525240	145527470	+	2	277	2230	6.34	30795.8
CabHLH80	Capana08g002356	Chr08	145645476	145648546	+	3	320	3070	6.41	35408
CabHLH81	Capana08g002682	Chr08	150737223	150741384	-	5	335	4161	6.03	37423.7
CabHLH82	Capana09g000075	Chr09	1568382	1576711	+	5	286	8329	6.79	29565.8
CabHLH83	Capana09g000088	Chr09	3656981	3658450	-	2	348	1469	4.88	39730.6
CabHLH84	Capana09g000184	Chr09	6067785	6070660	-	3	319	2875	8.92	36315.5
CabHLH85	Capana09g001129	Chr09	105291051	105291518	+	1	155	467	6.18	18194.2
CabHLH86	Capana09g001161	Chr09	114104335	114116221	-	6	547	11886	5.55	59497.8
CabHLH87	Capana09g001426	Chr09	158533144	158547081	+	6	538	13937	4.73	59745.4
CabHLH88	Capana10g000027	Chr10	357738	359861	-	4	195	2123	6.59	21740.9
CabHLH89	Capana10g000360	Chr10	9816333	9818137	-	3	233	1804	8.56	26369
CabHLH90	Capana10g000647	Chr10	34883425	34884873	-	1	482	1448	5.89	53139.9
CabHLH91	Capana10g000879	Chr10	63867381	63869243	-	5	330	1862	5.44	36856.3
CabHLH92	Capana10g002279	Chr10	202010913	202013037	-	2	236	2124	6.79	27399.2
CabHLH93	Capana10g002295	Chr10	202179234	202180631	-	3	253	1397	5.56	28412
CabHLH94	Capana10g002296	Chr10	202183943	202185233	-	2	266	1290	7.7	30720
CabHLH95	Capana10g002370	Chr10	203090893	203095967	-	7	355	5074	5.67	38969.6
CabHLH96	Capana10g002371	Chr10	203135223	203136506	+	5	223	1283	8.26	24997.3
CabHLH97	Capana10g002460	Chr10	204388012	204390550	+	2	263	2538	7.08	30175.8
CabHLH98	Capana11g000952	Chr11	75178747	75181370	+	6	459	2623	6.24	50950.3
CabHLH99	Capana11g001290	Chr11	154232266	154235003	+	8	480	2737	5.42	53651.9
CabHLH100	Capana11g001506	Chr11	176996841	176999993	-	5	135	3152	8.85	15258.3
CabHLH101	Capana11g002060	Chr11	208553178	208558034	+	7	327	4856	5.16	36318.1
CabHLH102	Capana11g002061	Chr11	208569007	208575924	+	7	328	6917	5.59	36174.8
CabHLH103	Capana11g002139	Chr11	211734260	211737776	-	8	506	3516	5.15	55297.5
CabHLH104	Capana11g002227	Chr11	215754330	215758609	-	2	328	4279	6	36247.8
CabHLH105	Capana11g002254	Chr11	216458113	216460260	-	2	220	2147	9.2	25117.7
CabHLH106	Capana12g000049	Chr12	984859	987400	-	6	480	2541	5.54	52903.1
CabHLH107	Capana12g000298	Chr12	4819748	4823438	-	8	231	3690	7.01	26027.3
CabHLH108	Capana12g000725	Chr12	20562006	20563243	-	2	198	1237	10.32	21865.2
CabHLH109	Capana12g000842	Chr12	28498848	28500861	-	4	347	2013	5.1	39576.5
CabHLH110	Capana12g002036	Chr12	192808413	192809252	+	1	279	839	5.74	32212.8
CabHLH111	Capana12g002686	Chr12	225552394	225554900	-	3	364	2506	6.53	41320.9
CabHLH112	Capana00g000514	Chr00	259415401	259417005	+	3	477	1604	5.19	54001
CabHLH113	Capana00g000643	Chr00	280032087	280034117	+	2	378	2030	5.33	43205.7
CabHLH114	Capana00g001573	Chr00	405927505	405932122	-	5	244	4617	5.48	27461
CabHLH115	Capana00g002437	Chr00	475963546	475965904	+	4	295	2358	5.71	34061.5
CabHLH116	Capana00g002809	Chr00	499576469	499577203	-	1	244	734	5.77	27495.7
CabHLH117	Capana00g003180	Chr00	530765602	530767081	+	2	334	1479	8.45	36656.8
CabHLH118	Capana00g003545	Chr00	558386274	558388820	+	2	249	2546	7.71	27455.2
CabHLH119	Capana00g003743	Chr00	578116515	578118807	-	3	614	2292	7.23	67780.6
CabHLH120	Capana00g004701	Chr00	666229521	666233759	+	10	530	4238	6.99	58806.1
CabHLH121	Capana00g004742	Chr00	667063847	667065796	+	7	342	1949	6.68	38607.7
CabHLH122	Capana00g004871	Chr00	671649094	671654887	-	6	285	5793	7.07	31435.4

## Sheet: TableS3
Table S3 collinear bHLHs among tomato, pepper and Arabidopsis.
intron number	tomato and pepper		intron number		intron number	pepper and Arabidopsis		intron number		intron number	Arabidopsis and tomato		intron number
7	CabHLH26	SlbHLH61	5		6	AtbHLH2	CabHLH2	6		0	AtbHLH13	SlbHLH12	0
5	CabHLH45	SlbHLH61	5		0	AtbHLH4	CabHLH6	7		5	AtbHLH7	SlbHLH111	5
8	CabHLH32	SlbHLH82	10		2	AtbHLH71	CabHLH7	2		5	AtbHLH128	SlbHLH117	5
9	CabHLH120	SlbHLH82	10		0	AtbHLH4	CabHLH8	0		7	AtbHLH8	SlbHLH15	8
5	CabHLH86	SlbHLH109	7		0	AtbHLH28	CabHLH8	0		7	AtbHLH74	SlbHLH59	7
8	CabHLH32	SlbHLH46	10		2	AtbHLH45	CabHLH12	2		5	AtbHLH44	SlbHLH49	5
9	CabHLH120	SlbHLH46	10		4	AtbHLH26	CabHLH15	5		2	AtbHLH94	SlbHLH57	3
5	CabHLH31	SlbHLH83	5		5	AtbHLH16	CabHLH15	5		5	AtbHLH75	SlbHLH49	5
6	CabHLH121	SlbHLH83	5		0	AtbHLH6	CabHLH17	0		7	AtbHLH76	SlbHLH68	7
7	CabHLH26	SlbHLH38	7		0	AtbHLH4	CabHLH17	0		3	AtbHLH54	SlbHLH60	4
5	CabHLH31	SlbHLH47	5		0	AtbHLH5	CabHLH17	0		0	AtbHLH6	SlbHLH104	0
6	CabHLH121	SlbHLH47	5		4	AtbHLH83	CabHLH21	3		0	AtbHLH6	SlbHLH102	0
5	CabHLH15	SlbHLH11	5		4	AtbHLH86	CabHLH21	3		4	AtbHLH80	SlbHLH80	4
7	CabHLH71	SlbHLH15	8		3	AtbHLH93	CabHLH22	3		5	AtbHLH31	SlbHLH64	5
5	CabHLH87	SlbHLH110	7		2	AtbHLH18	CabHLH23	2		6	AtbHLH2	SlbHLH103	7
1	CabHLH104	SlbHLH53	1		4	AtbHLH25	CabHLH23	2		4	AtbHLH83	SlbHLH33	4
1	CabHLH104	SlbHLH67	2		6	AtbHLH24	CabHLH26	7		1	AtbHLH30	SlbHLH53	1
0	CabHLH70	SlbHLH121	2		4	AtbHLH73	CabHLH26	7		7	AtbHLH49	SlbHLH68	7
0	CabHLH1	SlbHLH97	1		0	AtbHLH37	CabHLH27	0		6	AtbHLH102	SlbHLH82	10
1	CabHLH37	SlbHLH44	1		0	AtbHLH88	CabHLH27	0		6	AtbHLH102	SlbHLH52	6
1	CabHLH92	SlbHLH129	2		1	AtbHLH87	CabHLH28	0		6	AtbHLH102	SlbHLH69	6
2	CabHLH93	SlbHLH129	2		5	AtbHLH50	CabHLH30	5		5	AtbHLH50	SlbHLH49	5
4	CabHLH55	SlbHLH115	2		5	AtbHLH72	CabHLH31	5		4	AtbHLH84	SlbHLH17	4
6	CabHLH2	SlbHLH103	7		11	AtbHLH46	CabHLH32	8		5	AtbHLH64	SlbHLH23	3
0	CabHLH1	SlbHLH104	0		7	AtbHLH137	CabHLH34	6		5	AtbHLH64	SlbHLH42	3
0	CabHLH69	SlbHLH12	0		2	AtbHLH98	CabHLH35	2		5	AtbHLH64	SlbHLH21	6
0	CabHLH1	SlbHLH13	1		2	AtbHLH36	CabHLH36	2		8	AtbHLH15	SlbHLH109	7
0	CabHLH70	SlbHLH13	1		5	AtbHLH128	CabHLH41	6		8	AtbHLH15	SlbHLH73	6
2	CabHLH10	SlbHLH78	2		2	AtbHLH92	CabHLH42	2		2	AtbHLH18	SlbHLH16	2
1	CabHLH118	SlbHLH93	1		0	AtbHLH88	CabHLH44	1		5	AtbHLH66	SlbHLH88	7
1	CabHLH20	SlbHLH27	1		4	AtbHLH73	CabHLH45	5		1	AtbHLH51	SlbHLH75	1
2	CabHLH23	SlbHLH35	3		3	AtbHLH54	CabHLH46	4		1	AtbHLH51	SlbHLH44	1
2	CabHLH23	SlbHLH16	2		3	AtbHLH139	CabHLH46	4		1	AtbHLH100	SlbHLH129	2
2	CabHLH72	SlbHLH16	2		7	AtbHLH74	CabHLH47	6		0	AtbHLH17	SlbHLH12	0
1	CabHLH51	SlbHLH56	1		3	AtbHLH93	CabHLH48	3		2	AtbHLH45	SlbHLH7	2
2	CabHLH35	SlbHLH41	2		2	AtbHLH94	CabHLH50	2		7	AtbHLH62	SlbHLH86	6
0	CabHLH8	SlbHLH102	0		2	AtbHLH99	CabHLH50	2		7	AtbHLH62	SlbHLH108	7
0	CabHLH17	SlbHLH102	0		7	AtbHLH62	CabHLH57	5		1	AtbHLH87	SlbHLH50	0
0	CabHLH56	SlbHLH87	0		6	AtbHLH78	CabHLH57	5		4	AtbHLH34	SlbHLH114	5
5	CabHLH122	SlbHLH80	4		7	AtbHLH137	CabHLH58	5		6	AtbHLH77	SlbHLH139	7
2	CabHLH50	SlbHLH133	2		8	AtbHLH15	CabHLH62	4		1	AtbHLH32	SlbHLH53	1
2	CabHLH111	SlbHLH133	2		6	AtbHLH23	CabHLH62	4		1	AtbHLH32	SlbHLH67	2
2	CabHLH7	SlbHLH101	2		5	AtbHLH69	CabHLH63	6		1	AtbHLH161	SlbHLH84	1
3	CabHLH19	SlbHLH24	3		4	AtbHLH82	CabHLH63	6		1	AtbHLH161	SlbHLH31	1
4	CabHLH55	SlbHLH72	3		0	AtbHLH17	CabHLH69	0		0	AtbHLH37	SlbHLH32	0
1	CabHLH97	SlbHLH126	1		7	AtbHLH8	CabHLH71	7		0	AtbHLH37	SlbHLH62	1
4	CabHLH96	SlbHLH127	5		5	AtbHLH124	CabHLH71	7		1	AtbHLH107	SlbHLH126	1
6	CabHLH63	SlbHLH88	7		5	AtbHLH132	CabHLH71	7		5	AtbHLH132	SlbHLH15	8
4	CabHLH82	SlbHLH88	7		4	AtbHLH84	CabHLH73	4		1	AtbHLH14	SlbHLH121	2
3	CabHLH29	SlbHLH48	4		4	AtbHLH85	CabHLH73	4		1	AtbHLH14	SlbHLH13	1
3	CabHLH59	SlbHLH48	4		4	AtbHLH11	CabHLH81	4		5	AtbHLH59	SlbHLH111	5
0	CabHLH69	SlbHLH71	0		1	AtbHLH100	CabHLH92	1		4	AtbHLH81	SlbHLH80	4
3	CabHLH19	SlbHLH34	3		1	AtbHLH38	CabHLH92	1		4	AtbHLH104	SlbHLH114	5
3	CabHLH22	SlbHLH34	3		1	AtbHLH100	CabHLH93	2		0	AtbHLH4	SlbHLH96	2
3	CabHLH48	SlbHLH34	3		1	AtbHLH38	CabHLH93	2		2	AtbHLH22	SlbHLH29	3
5	CabHLH11	SlbHLH10	5		7	AtbHLH60	CabHLH95	6		2	AtbHLH118	SlbHLH40	2
4	CabHLH96	SlbHLH10	5		1	AtbHLH106	CabHLH97	1		6	AtbHLH23	SlbHLH73	6
6	CabHLH63	SlbHLH135	6		1	AtbHLH107	CabHLH97	1		5	AtbHLH69	SlbHLH88	7
4	CabHLH82	SlbHLH135	6		5	AtbHLH31	CabHLH100	4		5	AtbHLH69	SlbHLH135	6
7	CabHLH68	SlbHLH98	7		7	AtbHLH76	CabHLH103	7		4	AtbHLH85	SlbHLH17	4
1	CabHLH105	SlbHLH66	2		1	AtbHLH30	CabHLH104	1		5	AtbHLH63	SlbHLH42	3
3	CabHLH29	SlbHLH81	4		1	AtbHLH32	CabHLH104	1		5	AtbHLH63	SlbHLH21	6
3	CabHLH59	SlbHLH81	4		0	AtbHLH88	CabHLH108	1		4	AtbHLH11	SlbHLH22	4
4	CabHLH46	SlbHLH17	4		2	AtbHLH99	CabHLH111	2		4	AtbHLH58	SlbHLH21	6
4	CabHLH73	SlbHLH17	4							6	AtbHLH24	SlbHLH38	7
4	CabHLH81	SlbHLH22	4							4	AtbHLH25	SlbHLH35	3
6	CabHLH41	SlbHLH117	5							11	AtbHLH46	SlbHLH82	10
4	CabHLH46	SlbHLH60	4							11	AtbHLH46	SlbHLH46	10
4	CabHLH73	SlbHLH60	4							3	AtbHLH61	SlbHLH137	3
2	CabHLH50	SlbHLH57	3							1	AtbHLH134	SlbHLH84	1
2	CabHLH111	SlbHLH57	3							1	AtbHLH134	SlbHLH25	1
2	CabHLH14	SlbHLH8	2							4	AtbHLH86	SlbHLH33	4
6	CabHLH43	SlbHLH111	5							1	AtbHLH136	SlbHLH84	1
2	CabHLH66	SlbHLH94	3							1	AtbHLH136	SlbHLH31	1
2	CabHLH36	SlbHLH40	2							1	AtbHLH136	SlbHLH25	1
2	CabHLH12	SlbHLH7	2							6	AtbHLH1	SlbHLH103	7
5	CabHLH106	SlbHLH140	6							3	AtbHLH139	SlbHLH60	4
4	CabHLH100	SlbHLH64	5							2	AtbHLH71	SlbHLH101	2
1	CabHLH49	SlbHLH58	1							0	AtbHLH5	SlbHLH96	2
3	CabHLH48	SlbHLH137	3							0	AtbHLH28	SlbHLH102	0
3	CabHLH109	SlbHLH137	3							6	AtbHLH78	SlbHLH86	6
1	CabHLH44	SlbHLH138	1							7	AtbHLH137	SlbHLH45	6
1	CabHLH108	SlbHLH138	1							7	AtbHLH137	SlbHLH85	6
6	CabHLH43	SlbHLH112	6							2	AtbHLH36	SlbHLH74	2
3	CabHLH18	SlbHLH23	3							2	AtbHLH36	SlbHLH40	2
0	CabHLH27	SlbHLH43	0							2	AtbHLH98	SlbHLH41	2
3	CabHLH21	SlbHLH33	4							4	AtbHLH105	SlbHLH30	4
0	CabHLH27	SlbHLH32	0							4	AtbHLH105	SlbHLH95	4
6	CabHLH95	SlbHLH128	6							4	AtbHLH105	SlbHLH92	4
6	CabHLH34	SlbHLH45	6							4	AtbHLH41	SlbHLH90	6
5	CabHLH58	SlbHLH45	6							4	AtbHLH35	SlbHLH89	5
7	CabHLH40	SlbHLH116	7							4	AtbHLH82	SlbHLH88	7
7	CabHLH103	SlbHLH68	7							4	AtbHLH82	SlbHLH135	6
0	CabHLH110	SlbHLH132	0							5	AtbHLH72	SlbHLH83	5
0	CabHLH27	SlbHLH62	1							5	AtbHLH72	SlbHLH47	5
1	CabHLH44	SlbHLH62	1							5	AtbHLH79	SlbHLH64	5
1	CabHLH108	SlbHLH62	1							2	AtbHLH99	SlbHLH133	2
6	CabHLH34	SlbHLH85	6							2	AtbHLH99	SlbHLH57	3
5	CabHLH58	SlbHLH85	6							3	AtbHLH93	SlbHLH34	3
2	CabHLH89	SlbHLH28	2							3	AtbHLH93	SlbHLH137	3
6	CabHLH47	SlbHLH59	7							0	AtbHLH88	SlbHLH138	1
5	CabHLH57	SlbHLH86	6							0	AtbHLH88	SlbHLH32	0
0	CabHLH28	SlbHLH50	0							0	AtbHLH88	SlbHLH62	1
1	CabHLH117	SlbHLH50	0							4	AtbHLH73	SlbHLH61	5
6	CabHLH43	SlbHLH39	6							4	AtbHLH73	SlbHLH38	7
1	CabHLH13	SlbHLH6	1
7	CabHLH9	SlbHLH2	7
0	CabHLH28	SlbHLH77	1
1	CabHLH117	SlbHLH77	1
7	CabHLH107	SlbHLH139	7
5	CabHLH30	SlbHLH136	5
5	CabHLH53	SlbHLH54	5
5	CabHLH30	SlbHLH49	5
0	CabHLH8	SlbHLH96	2
0	CabHLH17	SlbHLH96	2
0	CabHLH116	SlbHLH26	0
2	CabHLH42	SlbHLH113	2

## Sheet: TableS4
Table S4 cis-elements analysis of the CabHLH genes.
Name of the cis-element	Sequences of the cis-element	Number	Function of the cis-element	genes
ARE	AAACCA	78	cis-acting regulatory element essential for the anaerobic induction	CabHLH1 CabHLH100 CabHLH101 CabHLH102 CabHLH103 CabHLH105 CabHLH106 CabHLH107 CabHLH109 CabHLH11 CabHLH112 CabHLH113 CabHLH114 CabHLH115 CabHLH116 CabHLH117 CabHLH118 CabHLH12 CabHLH121 CabHLH122 CabHLH13 CabHLH14 CabHLH15 CabHLH17 CabHLH18 CabHLH2 CabHLH20 CabHLH21 CabHLH23 CabHLH26 CabHLH27 CabHLH28 CabHLH29 CabHLH3 CabHLH30 CabHLH33 CabHLH35 CabHLH36 CabHLH39 CabHLH4 CabHLH41 CabHLH42 CabHLH44…
CGTCA-motif	CGTCA	77	cis-acting regulatory element involved in the MeJA-responsiveness	CabHLH10 CabHLH100 CabHLH102 CabHLH104 CabHLH105 CabHLH106 CabHLH107 CabHLH109 CabHLH11 CabHLH112 CabHLH113 CabHLH114 CabHLH115 CabHLH116 CabHLH117 CabHLH118 CabHLH119 CabHLH121 CabHLH122 CabHLH15 CabHLH17 CabHLH18 CabHLH19 CabHLH2 CabHLH20 CabHLH22 CabHLH23 CabHLH25 CabHLH28 CabHLH3 CabHLH30 CabHLH31 CabHLH33 CabHLH34 CabHLH35 CabHLH37 CabHLH4 CabHLH41 CabHLH42 CabHLH43 CabHLH44 CabHLH46 CabHLH4…
G-Box	CACGTT	90	cis-acting regulatory element involved in light responsiveness	CabHLH1 CabHLH10 CabHLH100 CabHLH101 CabHLH102 CabHLH103 CabHLH104 CabHLH105 CabHLH106 CabHLH107 CabHLH108 CabHLH109 CabHLH11 CabHLH111 CabHLH112 CabHLH113 CabHLH114 CabHLH115 CabHLH117 CabHLH118 CabHLH119 CabHLH12 CabHLH120 CabHLH121 CabHLH122 CabHLH13 CabHLH14 CabHLH15 CabHLH16 CabHLH18 CabHLH19 CabHLH20 CabHLH21 CabHLH22 CabHLH23 CabHLH25 CabHLH26 CabHLH27 CabHLH29 CabHLH3 CabHLH30 CabHLH31 Ca…
GARE-motif	TCTGTTG	27	gibberellin-responsive element	CabHLH103 CabHLH105 CabHLH106 CabHLH107 CabHLH109 CabHLH112 CabHLH120 CabHLH121 CabHLH13 CabHLH14 CabHLH16 CabHLH18 CabHLH21 CabHLH37 CabHLH44 CabHLH46 CabHLH49 CabHLH50 CabHLH64 CabHLH66 CabHLH77 CabHLH79 CabHLH81 CabHLH83 CabHLH91 CabHLH97 CabHLH98
MBS	CAACTG	52	MYB binding site involved in drought-inducibility	CabHLH10 CabHLH100 CabHLH107 CabHLH109 CabHLH110 CabHLH111 CabHLH112 CabHLH114 CabHLH115 CabHLH116 CabHLH117 CabHLH118 CabHLH12 CabHLH120 CabHLH121 CabHLH14 CabHLH15 CabHLH17 CabHLH24 CabHLH27 CabHLH29 CabHLH3 CabHLH31 CabHLH32 CabHLH33 CabHLH36 CabHLH38 CabHLH4 CabHLH41 CabHLH42 CabHLH44 CabHLH46 CabHLH47 CabHLH48 CabHLH5 CabHLH51 CabHLH56 CabHLH58 CabHLH60 CabHLH69 CabHLH7 CabHLH70 CabHLH71 Cab…
W box	TTGACC	67	Unknow	CabHLH1 CabHLH10 CabHLH101 CabHLH104 CabHLH105 CabHLH107 CabHLH109 CabHLH11 CabHLH110 CabHLH117 CabHLH119 CabHLH12 CabHLH122 CabHLH15 CabHLH19 CabHLH20 CabHLH22 CabHLH24 CabHLH25 CabHLH26 CabHLH27 CabHLH28 CabHLH3 CabHLH32 CabHLH33 CabHLH34 CabHLH37 CabHLH39 CabHLH4 CabHLH40 CabHLH42 CabHLH44 CabHLH45 CabHLH46 CabHLH47 CabHLH48 CabHLH5 CabHLH50 CabHLH51 CabHLH55 CabHLH56 CabHLH57 CabHLH59 CabHLH6…
ABRE	GCAACGTGTC	86	cis-acting element involved in the abscisic acid responsiveness	CabHLH1 CabHLH10 CabHLH100 CabHLH103 CabHLH104 CabHLH105 CabHLH106 CabHLH107 CabHLH108 CabHLH109 CabHLH11 CabHLH111 CabHLH112 CabHLH113 CabHLH114 CabHLH115 CabHLH117 CabHLH118 CabHLH119 CabHLH12 CabHLH120 CabHLH121 CabHLH122 CabHLH13 CabHLH14 CabHLH15 CabHLH16 CabHLH18 CabHLH19 CabHLH20 CabHLH21 CabHLH22 CabHLH23 CabHLH25 CabHLH26 CabHLH27 CabHLH3 CabHLH30 CabHLH31 CabHLH32 CabHLH33 CabHLH34 CabH…
LTR	CCGAAA	33	cis-acting element involved in low-temperature responsiveness	CabHLH101 CabHLH107 CabHLH109 CabHLH113 CabHLH114 CabHLH12 CabHLH122 CabHLH16 CabHLH17 CabHLH26 CabHLH31 CabHLH32 CabHLH36 CabHLH48 CabHLH5 CabHLH50 CabHLH52 CabHLH57 CabHLH58 CabHLH65 CabHLH66 CabHLH67 CabHLH72 CabHLH74 CabHLH75 CabHLH76 CabHLH78 CabHLH79 CabHLH81 CabHLH90 CabHLH92 CabHLH96 CabHLH98
TC-rich repeats	ATTCTCTAAC	42	cis-acting element involved in defense and stress responsiveness	CabHLH11 CabHLH103 CabHLH108 CabHLH111 CabHLH112 CabHLH13 CabHLH14 CabHLH19 CabHLH20 CabHLH23 CabHLH24 CabHLH27 CabHLH28 CabHLH29 CabHLH30 CabHLH37 CabHLH41 CabHLH42 CabHLH48 CabHLH51 CabHLH54 CabHLH57 CabHLH59 CabHLH61 CabHLH64 CabHLH65 CabHLH71 CabHLH73 CabHLH74 CabHLH75 CabHLH76 CabHLH77 CabHLH78 CabHLH79 CabHLH80 CabHLH82 CabHLH87 CabHLH88 CabHLH90 CabHLH96 CabHLH98 CabHLH111
sp1	GGGCGG	12	light responsive element	CabHLH102 CabHLH104 CabHLH108 CabHLH111 CabHLH17 CabHLH31 CabHLH32 CabHLH44 CabHLH69 CabHLH72 CabHLH8 CabHLH90

## Sheet: TableS5
Table S5 The FPKM values of CabHLH genes in different tissues and organs
	Leaves DAG									Flower buds DAG									Petal	Ovary	Anther	Pericarp DAP													Seeds DAP											Placenta DAP
	2	5	10	15	20	25	30	40	50	2	5	10	15	20	25	30	40	50				3	7	10	15	20	25	30	35	40	45	50	55	60	10	15	20	25	30	35	40	45	50	55	60	20	25	30	35
CabHLH2	16.3	23.71	18.93	15.08	14.15	12.23	16.12	12.24	13.54	43.54	47.04	34.28	12.14	42.83	32.21	17.99	11.41	13.97	3.14	8.28	1.51	26.46	17.79	14.61	15.25	13.5	10.1	11.44	8.38	4.46	4.78	5.45	5.67	2.37	21.74	16.18	15.08	7.8	4.94	3.07	1.47	0.44	0.45	0.61	0.47	18.39	8.24	6.57	4.01
CabHLH3	52.32	52.14	58.04	52.61	42.63	46.2	21.3	28.55	24.81	33.26	43.5	43.1	65.47	61.86	56.29	39.38	36.26	34.4	17.87	25.68	5.15	60.67	57.78	51.81	45.33	37.49	27.57	15.2	9.75	3.24	1.79	2.6	2.67	5.3	13.29	10.01	6.87	4.09	3.55	3.29	2.54	2.47	3.22	4.44	8.73	36.4	36.19	57.21	49.28
CabHLH4	23.03	27.03	27.61	20.74	19.79	21.35	10.96	9.04	9.52	13.4	11.08	17.84	12.77	25.78	26.89	14.44	9.4	6.67	6.81	8.07	1.88	28.4	20.84	23.38	20.79	13.52	5.95	3.76	3.03	0.79	0.38	0.95	0.6	1.84	7.51	4.16	1.85	0.98	0.68	0.51	0.31	0.08	0.25	0.33	0.46	10.45	6.63	9.56	7.02
CabHLH5	9.48	10.39	9.23	8.59	6.13	0.91	3.6	5.73	4.47	6.89	10.51	8.9	11.79	11.47	10.05	6.65	6.35	2.9	2.39	3.23	0.85	19.55	9.73	20.23	47.43	20.59	9.67	2.9	0.82	0.18	0.04	1.05	0.68	1.51	3.28	1.61	0.84	0.68	0.49	0.19	0.04	0.23	0.08	0.04	0.04	2.96	1.45	2.22	1.31
CabHLH6	0.08	0.13	0.03	0.07	0.12	0.04	0	0.01	0.04	5.53	3.12	3.1	1.41	1.49	0.56	0.19	0.26	0.2	0.02	0.57	0.02	5.18	3.08	5.35	6.48	8.19	8.43	7.57	2.39	0	0.15	0.09	0.03	0	3.53	1.75	1.39	0.36	0.11	0.08	0.05	0	0	0	0	3.94	3.74	2.6	1.19
CabHLH7	97.93	118.29	107.63	74.06	88.24	92.21	109.37	88.09	71.79	23.24	27.47	20.89	17.49	25.83	23.44	23.55	24.62	14.53	0.68	7.13	0.28	80.43	39.78	41.24	42.9	35.15	16.28	3.69	0	0	0	0.02	0.15	0.41	109.86	65.47	87.07	7.3	13.91	13.75	8.37	1.48	0.82	1.03	1.51	79.74	4.23	2.01	0.45
CabHLH8	60.14	60.99	59.97	56.64	54.96	59.34	66.82	49.78	72.28	83.65	82.11	84.44	48.1	50.88	49.05	36.79	33.17	38.28	38.27	73.72	13.8	139.96	115.44	94.35	150.46	109.31	104.32	80.95	75.66	72.04	50.48	95.27	73.9	123.2	74.6	69.59	70.62	75.73	48.36	45.2	40.46	34.07	31.61	34.7	36.51	70.71	116.73	99.02	85.69
CabHLH9	7.66	6.26	5.08	3.59	4.2	5.44	4.02	3.17	6.12	22.58	22.52	11.94	2.85	15.58	12.1	7.73	4.08	5.67	2.46	10.11	0.45	16.45	15.57	14.45	13.63	10.17	9.88	13.1	12.95	10.98	10.19	7.29	6.14	5.1	15.76	11.96	11.16	5.87	4.88	4.17	2.54	1.8	2.31	2.74	3.31	11.71	14.88	11.13	9.66
CabHLH10	0.04	0.07	0.04	0.15	0.08	0	0	0	0	1.96	1.65	3.07	2.84	2.95	2.49	0.79	0.41	0.46	0	0.12	0	0.12	0.03	0	0	0	0	0	0	0	0	0	0	0	0.76	0	0.07	0.03	0	0.03	0	0	0.04	0.04	0.23	0	0	0	0.03
CabHLH11	41.39	55.89	57.85	58.29	49.57	54.18	52.08	55.48	57.73	31.8	31.94	37.16	23.25	42.72	36.38	23.32	24.46	24.91	67.74	35.87	16.99	18.85	20.62	13.97	21.42	14.15	13.37	26.89	29.79	34.12	24.25	35.65	43.74	30.25	26.57	19.23	22.31	28.79	21.41	22.3	20.81	11.06	11.29	10.83	9.05	24.71	55.5	71.38	82.73
CabHLH12	3.17	1.9	1.8	1.88	0.34	0	0	0	0	1	1.84	0.36	0.55	0.98	0.86	0.22	0.67	0.12	0	0.55	0.04	0	0	0	0	0.04	0	0	0	0	0	0	0	0	0	0.13	0.03	0.19	0.07	0.2	0.08	0	0	0	0	0.25	0	0	0
CabHLH14	0	0	0	0	0	0	0	0	0	7.39	19.73	3.16	0.15	1.52	2.02	0.04	0	0.09	0	0	0	0	0.01	0	0	0	0	0	0	0	0	0	0	0	0	0	0	0	0	0	0	0	0	0	0	0	0	0	0
CabHLH15	65.22	75.37	41.32	33.47	47.59	33.38	48.54	29.52	77.5	12.54	18.54	17.03	12.56	19.21	12.94	6.92	8.49	13.49	14.78	10.77	1.12	8.83	12.57	11.28	22.87	23.37	50.14	140.16	197.91	111.75	84.38	65.07	63.97	42.07	6.6	13.9	2.18	2.34	7.52	12.88	18.8	44.55	42.05	58.47	109.27	40.9	72.39	72.99	58.3
CabHLH16	12.46	17.98	19.52	27.24	19.01	28.51	27.39	22.32	29.73	9.43	8.74	10.37	7.96	10.18	9.11	11.58	9.78	13.96	7.31	27.71	3.12	25.73	28.06	21.82	13.59	21.76	29.78	49.2	68.56	44.24	21.39	16.91	26.03	20.25	22.25	12	5.46	5.17	1.32	1.63	1.23	1.09	2.28	1.66	1.17	13.81	18.67	21.03	17.95
CabHLH17	7.71	9.44	12.03	9.07	6.82	5.47	5.33	2.94	7.28	4.49	3.06	4.39	2.67	3.94	4.23	3.27	2.68	1.65	1.59	18.09	1.08	20.49	5.2	9.94	61.54	22.93	17.36	10.77	8.58	16.31	12.74	42.71	35.66	66.45	11.49	9.8	2.98	4.85	2.15	2.37	3.43	3.11	3.01	1.57	1.52	14.03	31.82	33.53	46.66
CabHLH18	18.77	32.25	20.84	15.44	21.05	13.24	23.25	17.89	23.05	8.87	14.06	9.82	29.51	22.68	18.96	17.52	31.4	57.75	24.08	18.63	2.77	4.58	5.53	5.21	4.09	4.18	6.85	13.09	6.69	0.34	0.19	0.07	0.02	0.12	2.52	1.34	0.58	0.76	0.23	0.13	0.07	0.04	0	0.05	0	5.56	24.48	19.98	8.6
CabHLH19	15.09	16.15	17.73	15.69	6.83	5.44	5.98	6.55	4.54	54.93	71.59	70.62	39.83	81.79	57.88	47.73	25.53	25.56	0.9	21.81	1.74	112.28	72.65	84.7	65.88	53.06	25.02	18.68	9.47	2.47	3.45	4.68	9.14	2.45	62.67	29.19	21.06	8.27	12.01	8.24	4.73	1.99	1.78	2.11	2.17	96.91	20.44	20.94	13.59
CabHLH20	0.18	0.06	0	0	0	0	0	0.02	0	0.14	0.59	0.23	0.17	0.2	0.36	0.32	0.4	0.33	0.44	0.33	0.06	0	0.44	0.03	0.09	0.17	2.49	5.09	3.68	1.97	0.36	0	0	0.09	0	0	0.2	1.43	2.28	2.96	1.62	0.43	0.39	0.34	0.81	0.06	0.83	0.36	0.17
CabHLH22	0.13	0.14	0.25	0.02	0.14	0.2	0.04	0.4	0.19	30.12	14.48	15.46	4.39	13.08	15.52	9.25	3.92	2.17	0.22	5.69	0.38	27.05	19.27	18.96	23.85	33.52	33.42	17.32	2.61	0.3	0.04	0.09	0.11	0.07	27.14	33.15	69.54	33.29	13.5	10.97	5.96	4.86	4.73	4.89	7.71	30.83	12.05	5.43	1.09
CabHLH24	1.08	1.1	1.09	0.6	0.81	0.23	0.37	0.2	0.75	1.08	1.19	0.65	1.56	1.82	1.13	1.29	0.9	0.87	0	1	0.1	27.8	6.31	18.62	105.63	34.34	17.52	8.06	0.53	0.16	0	0.6	0.92	0.52	5.97	7.24	3.29	2.77	0.36	0.54	0.19	0.1	0.46	0.08	0.12	13.9	5.46	3.5	0.57
CabHLH26	0.75	1.27	0.61	0.77	0.56	0	0.24	0.16	0.17	4.2	4.24	2.52	3.05	5.05	3.27	2.83	1.64	3.92	1.17	2.73	0.26	0.14	0.45	0	0	0.02	0.09	0.27	0.02	0	0	0.02	0	0	0.04	0.05	0.14	1.26	2.57	2.29	0.45	0.34	0.02	0	0	0.03	0.02	0.07	0.15
CabHLH27	2.47	1.28	0.35	0.55	0	0	0	0	0	2.44	2.8	5.87	3.07	5.31	5.21	1.96	0.33	0.07	0.06	0.29	0	4.38	5.88	4.05	1.98	1.1	0.19	0.13	0	0	0	0	0	0.04	2.16	0.72	0.1	0	0.1	0	0	0	0	0	0	1.04	0.25	0.06	0
CabHLH28	2.05	4.01	2.35	3.16	3.67	2.97	2.45	4.29	2.99	0.42	0.22	1.11	1.09	0.89	0.42	0.03	0.02	0.04	0.13	0.12	0	0.13	0.09	0.02	0	0	0	0	0	0	0	0	0	0	0.46	0.13	0.03	0.04	0.62	0.45	0.13	0.04	0.02	0.08	0.05	0	0	0.02	0
CabHLH29	49.7	24.51	18.08	17.92	12.25	12.29	11.5	7.84	8.04	44.78	41.04	40.26	33.73	41.87	42.14	28.94	10.92	11.55	3.46	9.99	1.35	31.93	26.78	26.75	28.12	22.03	16.15	12.96	7.84	1.87	1.24	1.07	0.89	2.93	41.07	42.4	43.15	92.59	51.25	14.05	9.24	7.81	11.85	18.1	20.25	14.29	5.3	2	1.01
CabHLH30	0.13	0.34	0.78	0.25	1.48	1.44	1.2	9.05	8	0.5	0.11	0.24	0.41	0.08	0	0	0	0	0.19	0.11	0	0.08	0	0.11	0	0	0.06	0.51	0.42	0	0	0	0	0	0.03	0	0.06	1.37	0	0.06	0.03	0	0	0.03	0	0.38	0.82	0.29	0.13
CabHLH31	15.07	27.28	14.18	14.93	18.73	10.28	13.16	12.3	8.63	1.34	3.12	2.78	2.76	3.28	1.8	1.69	3.14	3.41	17.08	2.89	0.35	0.56	1.59	0.33	0.57	0.42	0.88	1.72	2.47	2.29	0.88	0.81	0.05	0.18	0.05	0.07	0.11	0.03	0.02	0	0.1	0.02	0.03	0	0.17	0.55	1.07	2.36	3.82
CabHLH32	19.62	22.11	12.52	10.43	10.11	8.08	8.62	10.51	8.26	50.26	56.25	38.46	42.59	42.95	34.1	21.53	33.06	34.25	15.87	10.59	32.99	27.34	18.1	16.6	21.14	12.85	8.57	11.62	7.08	6.82	5.78	5.49	4.24	2.47	28.38	18.46	25.38	5.02	5.45	4.58	2.61	0.95	0.76	0.87	0.83	32.16	15.8	12.26	5.85
CabHLH33	73.57	70.49	74.99	66.2	56.01	72.71	61.53	42.41	51.98	99.09	129.55	149.13	306.31	319.08	366.58	663.27	1220.41	963.63	401.59	172.15	104.57	99.87	103.91	79.4	75.75	52.17	48.54	53.33	48.31	18.64	9.79	10.29	16.07	23.27	112.31	103.56	55.83	32.5	26.16	32.42	35.32	63.45	55.85	68.36	94.37	109.26	95.24	70.54	42.89
CabHLH34	8.82	8.72	8.23	9.08	6.54	7.83	6.84	6.64	4.74	45.48	35.05	37.62	9.88	21.19	13.62	17.76	28.16	23.71	81.52	54.78	17.46	36.6	48.21	22.84	8.66	4.34	1.14	2.11	1.6	5.03	4.81	13.29	11.42	13.05	13.26	6.24	4.2	7.5	3.07	0.65	0.13	0.31	0.1	0.04	0.3	5.99	0.49	0.25	0.21
CabHLH35	14.42	4.52	1.86	1.03	0.14	0	0	0	0	5.4	2.47	1.76	0.78	1.1	0.75	0.13	0.07	0.25	0	0.11	0	0	0	0.06	0	0	0	0	0	0	0	0	0	0	0	0	0	0.08	3.22	2.77	1.16	0.91	0.36	0.43	0.6	0	0	0.02	0
CabHLH36	2.52	2.78	2.8	1.71	2.62	3.47	4.07	3.67	3.8	7.15	10.56	9.93	5.37	13.48	10.78	9.02	5.64	5.01	0.76	12.21	0.31	91.59	63.45	86.1	64.68	46.05	14.5	4.12	0.55	0.28	0	0	0	0	24.85	20.01	22.35	6.95	0.77	0.13	0	0.09	0.07	0.19	0	9.87	4.04	1.65	0.17
CabHLH37	3.74	7.05	6.23	10.94	13.86	8.54	8.93	16.15	11.89	11.79	11.39	19.17	19.67	16.92	11.21	3.56	3.01	3.84	4.9	10.8	1.43	6.38	5.54	3.95	11.75	13.82	15.78	15.85	13.3	10.1	8.17	11.1	9.58	8.08	6.7	4.18	10.86	3.83	2.13	1.77	2.94	0.71	2.04	1.58	0.76	12.71	12.28	14.72	16.39
CabHLH38	14.15	15.51	15.89	16.96	14.78	12.74	15.04	12.29	20.59	29.68	29.85	38.93	31.18	28.83	25.32	17.79	15.49	17.77	12.26	33.33	6.61	19.43	20.86	18.6	10.05	11.46	13.84	20.24	24.51	18.14	18.29	18.1	20.4	22.96	24.73	21.01	18.04	24.3	12.24	7.68	8.62	5.41	7.19	7.34	5.12	30.71	37.77	36.55	34.41
CabHLH40	21.88	31.2	32.8	26.61	34.12	35.59	38.36	76.88	52.72	1.87	4.82	6.14	13.82	12.95	13.03	25.77	58	79.27	79.58	54.32	22.34	73.39	38.19	116.1	93.18	91.84	79.89	120.36	114.45	33	24.44	23.8	38.37	16.29	117.55	61.62	93.76	22.03	4.05	5.43	5.37	2.9	2.01	1.64	1.14	139.95	85.36	73.76	48.53
CabHLH41	13.22	10.48	9.41	4.54	10.22	12.44	16.92	8.98	24.99	16.01	11.95	8.7	6.9	6.54	5.71	4.48	4.71	4.58	7.88	12.94	3.67	2.35	5.47	2.18	1.1	0.68	0.28	0.48	0.46	0.57	0	0.27	0.16	0.33	1.14	2.25	0.94	3.61	7.73	5.18	5.35	4.93	5.36	5.8	5.99	1.82	2.01	1.9	2.82
CabHLH42	7	7.19	8.37	17.68	8.65	2.33	2.03	20.87	8.84	110.94	100.54	160.08	177.2	104.58	110.13	82.08	81.25	62.4	9.42	18.16	15.87	9.6	6.66	14.05	12.73	4.29	8.98	19.38	39.07	10.22	2.47	1.44	0.04	0.14	10.95	2.9	1.4	10.55	3.83	3.63	2.56	0.18	0.28	0.31	0.81	9.71	96.36	415.43	627.49
CabHLH43	47.57	46.22	35.49	41.05	52.15	41.58	52.42	34.68	58	75.9	68.66	61.43	54.65	41.78	38.89	28.13	35.35	29.36	54.34	81.51	31.34	39.44	51.51	38.37	35.7	32.6	36.07	37.82	54.15	53.65	66.02	65.35	64	80.78	67.36	67.73	77.02	79.73	64.75	66.84	73.67	102.51	82.39	127.07	113.72	68.36	88.13	74.66	91.09
CabHLH44	1.03	1	0.66	2.59	1.01	0.04	0.91	0.9	0.35	1.29	0.59	2.59	0.89	0.85	0.68	0.03	0	0	0	0.24	0	2.77	2.01	4.32	3.2	1.81	0.03	0	0	0	0	0	0	0	0.07	0	0	0	0.12	0	0.16	0	0	0	0	0	0	0	0
CabHLH45	12.96	17.35	17.77	11.46	12.26	12.27	6.78	9.64	10.9	24.03	24.39	25.39	21.23	36.21	26.26	24.41	23.12	17.06	9.37	11.55	22.59	5.77	6.15	1.8	1.47	1.11	0.56	0.84	1.13	2.65	7.6	10.58	2.71	12.69	8.34	3.19	2.84	3.89	4.02	4.4	4.11	4.24	3.82	4.98	11.24	6.23	3.84	1.8	0.97
CabHLH46	0	0	0	0	0	0	0	0	0.02	0	0.26	1.04	0.37	1.35	2.4	3.01	1.11	0.47	2.76	0.04	0.32	0.09	0.02	0.12	0.08	0.29	0.19	0	0.04	0.08	0	0.08	0	0.02	0	0.16	0.06	0	0	0	0	0	0	0	0	0.29	0.08	0.04	0
CabHLH47	15.54	13.02	9.11	10.13	6.21	4.29	5.48	3.89	4.63	41.65	53.23	39.43	12.33	45.63	33.68	19.86	11.34	13.73	11.24	18.47	3.13	29.22	30.65	23.99	18.42	16.34	14.74	11.56	10.1	7.29	3.49	4.66	3	1.66	48.7	36.65	27.71	12.8	4.15	3.08	1.7	1.34	0.98	0.71	0.82	41.07	23.06	14.44	11.53
CabHLH48	16.87	23.49	26.85	20.11	17.67	14.99	9.51	18.6	8.6	38.13	32.65	30.48	25.61	39.2	46.35	47.9	28.84	24.87	1.1	18.48	1.18	30.11	22.44	23.17	13.15	8.11	3.36	0.48	0.18	0.2	0.19	0.82	0.04	0.15	48.96	17.52	13.9	3.49	1.91	2.19	0.63	0.41	0.21	0.2	0	26.67	3.52	0.95	0.66
CabHLH49	0.17	0.04	0	0	0	0	0	0	0	7.63	2.42	1.32	0.37	0.71	0.16	0.64	0.15	0.04	0	0	0	1.36	2.49	1.47	0.65	0.56	0.03	0	0	0	0	0	0	0	0	0	0	0	0.07	0.07	0.14	0	0	0	0	0	0.07	0	0
CabHLH50	1.14	0.39	0.55	0.17	0.18	0.06	0.05	0.47	0.26	92.52	86.41	65.97	34.38	35.75	26.01	14.03	10.9	9.23	0.2	10.49	0.51	84.95	70.79	40.73	34.41	23.3	6.89	0.99	0.18	0	0	0	0	0	68.86	51.04	25.84	6.78	29.68	27.67	8.62	0.62	0.22	0.14	0.26	51.09	6.31	4.38	1.88
CabHLH51	6.57	5.71	4.92	2.41	3.19	0.37	2.67	3.09	1.74	9.78	7.46	9.06	1.74	4.35	3.03	0.48	0	0.48	0.09	0.5	0	3.98	3.79	3.41	2.44	2.22	0.44	0.03	0	0	0	0	0	0	2.84	0.79	1.29	0	0.22	0.44	0.16	0	0.07	0	0	10.1	0.86	0.28	0.02
CabHLH52	2.8	4.94	2.43	1.67	1.29	3.19	1.23	0.83	4.02	3.5	6.14	8.53	3.6	8.74	6.39	1.56	1.77	1.4	1.73	2.44	1.19	1.39	0.82	1.32	1.6	1.33	1.99	2.99	3.08	2.47	2.58	2.66	2.54	6.17	1.95	0.27	1.57	2.01	3.18	2.86	1.62	2.09	1.91	2.97	5.47	1.1	1.31	3.14	1.64
CabHLH53	0.06	0.11	0.03	0.03	0.08	0	0.27	0.11	0	2.13	2.92	3.11	3.42	6.7	7.83	6.18	3.98	2.86	0.61	2.14	1.4	0	0.16	0.1	0	0.02	0	0	0.05	0	0	0	0	0	0.15	0.05	0.03	0	0	0	0	0	0	0	0	0.4	0.21	0.16	0.29
CabHLH54	19.04	27.23	21.81	23.23	20.41	15.6	17.02	15.87	19.74	35.58	55.21	62.68	31.33	54.88	36.63	27.84	31.39	28.02	32.71	36.86	16.54	20.68	16.95	17.79	21.18	15.38	16.49	24.71	22.82	13.48	17.87	19.74	22.84	20.66	27.46	20.58	25.17	12.19	18.46	20.38	23.28	35.57	25.48	22.03	29.57	37.51	23.58	35.64	30.68
CabHLH55	7	10.25	6.91	4.81	5.52	4.24	5.66	5.86	4.49	2.14	4.07	2.69	2.04	3.18	2.79	1.57	1.09	3.23	0.11	1.65	0.85	0.43	0.31	0	0.02	0	0	0.02	0	0	0	0	0	0.02	0	0	0	0	0.02	0	0	0	0	0.11	0	0	0	0	0
CabHLH56	55.7	53.67	56.61	57.07	47.33	58.22	59.06	50.43	73.08	55.63	55.64	46.74	26.8	60.62	60.72	43.86	27.5	26.37	22.28	50.08	9.6	70.26	67.5	63.33	61.55	47.18	38.85	40.53	45.18	32.71	25.33	28.87	25.17	27.53	86.44	59.43	41.89	30.95	29.01	26.83	25.68	26.24	24.76	27.08	24.74	40.65	37.84	37.4	34.34
CabHLH57	2.34	1.58	1.32	0.68	0.53	1.69	0.51	0.3	0.94	2.54	6.54	9.84	25.93	17.52	10.78	5.03	5.72	10.36	3.66	8.63	11.25	24.06	17.61	16.47	13.63	10.81	9.98	4.79	1.23	1.74	0.71	2.45	1.57	0.82	42.3	28.52	26.41	2.85	1.57	0.88	0.81	0.24	0.04	0.16	0.11	14.53	8.19	4.73	3.93
CabHLH58	0.92	0.74	0.75	0.94	0.98	3.43	0.98	0.73	1.96	0.61	0.78	1.15	1.3	0.66	0.42	0.23	0.5	0.36	0.39	3.45	0.94	0.63	1.03	0	0	0	0.03	0.03	0.12	0	0.03	0.12	0.09	0	0.26	0	0.06	0	0.09	0.18	0	1.7	2.39	0.75	0.91	0	0	0.03	0.03
CabHLH59	21.8	18.52	19.36	11.48	10.76	18.57	11.33	14.91	9.48	55.02	54.29	61.36	82.37	68.99	70.03	68.2	62.36	56.23	11.88	31.77	2.87	62.52	53.16	58.45	51.36	43.47	21.87	11.32	4.51	1.42	1.26	1.53	1.28	0.37	47.04	33.67	16.63	13.07	14.27	13.1	6.2	1.64	1.43	1.83	1.83	35.25	14.44	11.32	8.93
CabHLH60	0.28	0.48	0.38	0.15	0	0	0	0.06	0.05	0.62	2.18	0.47	0.2	0.36	0.12	0.13	0	0.13	0.04	1.54	0	1.21	0.65	0.2	0.66	0.56	2.09	1.69	0.65	0	0	0.27	0.11	0.09	5.08	2.84	9.86	12.14	1.74	1.03	0.84	0.16	0	0.14	0.73	2.67	1.24	1.38	0.67
CabHLH61	0.68	0.84	0.55	0.61	0.34	0.03	0.34	0.24	0.3	0.27	0.31	0.26	0.22	0.55	0.41	0.48	0.53	0.52	4.39	0.88	0.06	1.11	1.18	1.43	1.81	1.01	0.29	0.03	0.11	0.08	0	0	0	0	4.21	7.16	16.28	4.12	0.64	0.17	0.14	0.03	0.17	0.14	0.05	0.4	0.15	0.08	0
CabHLH62	0.03	0	0.01	0.01	0	0	0.03	0	0	0.66	1.02	0.29	0.2	0.25	0.23	0.1	0.14	0.1	0.18	0.06	0.03	0.02	0.04	0.03	0	0	0	0	0	0	0	0	0	0	0	0	0.09	0.09	0.63	1.28	2.45	3.85	4.89	9.39	15.21	0	0	0.01	0
CabHLH63	21.44	17.22	15.88	23.76	26.76	10.18	21.98	11.88	20.51	22.02	22.42	13.62	4.78	21.56	24.11	23.49	18.28	29.18	38.02	101.45	12.74	18.19	23.52	15.22	19.25	18.23	19.75	16.22	17.07	26.36	36.49	40.7	57.12	58.85	21.19	27.13	29.1	24.83	55.67	60.55	40.81	19.74	12.7	14.91	16.11	48.23	80.48	66.52	87.77
CabHLH64	0.39	0.58	0.73	1.63	1.02	2	0.95	1.36	0.36	0.19	0.05	0.03	0	0.05	0.05	0	0	0.02	0.07	0.01	0.03	0.03	0.01	0.08	0.01	0	0.01	0	0.43	0	0	0	0	0	0	0	0	0.01	0	0	0.01	0.01	0	0	0	0	0.06	0.05	0.06
CabHLH65	36.15	56.55	43.32	34.12	37.42	34.2	34.15	26.27	37.4	56.07	62.31	42.55	33.94	41.26	25.94	18.07	26.92	28.48	29.76	25.74	8.18	16.96	18.11	11.74	10.63	7.15	9.47	11.42	8.33	1.91	1.58	1.33	1.79	1.36	9.86	4.32	10.47	15.6	23.12	23.66	9.9	5.51	4.32	3.64	5.06	8.78	8.27	13.36	9.62
CabHLH66	0	0.03	0	0	0	0	0	0	0.04	0	0	0	0	0.08	0.16	0	0	0	0	0	0	0.83	0.22	0.17	0.36	0.63	0.11	0	0	0	0	0	0	0	1.51	0.61	0.22	0	0	0	0	0	0	0	0	2.17	0.71	0.47	0.09
CabHLH67	0	0.03	0	0	0.1	0	0	0	0.03	0	0	0	0	0.06	0.06	0.32	0.38	0.17	0.12	0.97	0.03	0.96	0.51	0.18	0.31	0.22	0.06	0.5	0.93	0.06	0.28	0	0	0	8.25	7.68	12.93	0.5	0	0.06	0	0.03	0	0	0	0.07	0	0.05	0
CabHLH68	0.19	0.14	0.22	0.07	0.1	0.17	0.07	0.11	0.4	374.78	465	293.46	97.46	84.75	31.96	0.86	0.47	0.57	0.48	0.25	0.04	0.2	0.08	0.12	0.06	0.16	0	0	0	0	0	0	0	0	0.06	0.1	0.05	0.09	0.03	0.09	0.04	0.01	0	0	0	0.16	0.18	0.05	0.02
CabHLH69	23.74	32.64	32.73	27.55	37.44	37.63	34.21	25.58	41.89	18.82	30.71	45.07	28.6	58.71	61	49.53	49.71	33.79	17.86	22.69	20.58	15.72	12.2	18	27.05	22.76	21.28	22.24	19.13	11.14	11.15	17.04	16.24	18.22	16.04	13.25	13.69	19.54	18.46	17.52	20.2	20.64	18.29	23.8	21.06	26.45	30.01	36.35	42.63
CabHLH70	17.58	15.26	12.49	14.16	14	9.14	10.74	8.34	7.78	58.56	41.82	30.87	20.83	13.33	9.69	5.15	3.8	4.61	0.83	8.99	0.2	76.47	97.66	47.09	32.38	19.34	9.37	4.03	1.22	0	0	0	0.2	0.07	30.65	13.85	5.29	5.23	0.59	0.3	0.61	0.6	0.25	0.48	0.65	7.05	2.12	0.97	0.42
CabHLH71	6.8	6.8	5.23	7.8	5.18	7.94	6.66	4.28	10.35	13.33	15.08	12.3	6.82	14.36	11.1	6.52	5.11	6.47	5.5	16.1	2.41	17.95	14.11	14.28	19.47	13.74	9.78	10.93	12.21	8.41	4.95	4.69	4.9	3.19	12.91	9.83	9.85	5.25	8.47	7.99	7.11	8.78	7.46	9.65	11.31	7.24	10.09	9.31	7.09
CabHLH72	0.02	0.09	0.79	0.48	0.34	0	0.35	0.1	1.15	0.04	0.02	0.02	0	0.1	0	0	0	0	0.94	0.46	0.49	0.27	0.64	0.08	0.3	0.62	0.06	0	0.47	0.08	0	0	0.02	0	0	0	0.02	0.02	0.06	0.02	0	0	0.02	0	0.04	0.14	0.11	0	0
CabHLH77	0	0	0	0	0	0	0	0	0	0	0	0	0	0	0	0	0	0	0	0.04	0.05	0	0.02	0	0.04	0	0	0	0.04	0	0	0	0	0	0	0.47	0.82	1.52	7.12	8.57	2.29	0.09	1.04	0.92	0.46	0	0	0.02	0
CabHLH78	0	0	0	0	0	0	0	0	0.03	0	0	0	0	0.04	0.02	0	0	0	0	0	0.02	0	0	0	0	0	0	0	0	0	0	0	0	0	0	1.03	1.27	1.64	0.63	0.79	0.38	0.07	0.17	0.25	0	0	0	0	0
CabHLH80	0	0	0	0	0	0	0	0.03	0.03	0	0	0	0	0.11	0.04	0.05	0.05	0.32	1.68	0.55	0.22	0.13	0.04	0	0	0.04	0.15	0.02	0.07	0	0	0.14	0.29	0.07	0.11	1.36	4.14	27.15	14.29	9.88	2.56	0.8	1.07	1.46	0.94	0.04	0.36	0.43	0.11
CabHLH81	9.99	12.82	11.27	12.73	13.65	14.52	10.67	12.67	13.21	16.68	10.92	12.62	8.8	11.76	13.68	13.62	9.02	8.74	10.36	15.26	4.15	13.22	12.14	12.73	9.72	10.86	10.3	13.57	11.44	12.01	8.4	9.91	9.77	18.36	10.42	10.21	9.58	11.56	11.49	7.92	10.08	9.34	9.96	10.9	9.97	10.62	13.36	13.76	12.47
CabHLH82	0.79	0.81	0.78	0.25	0.23	0.03	0.19	0.03	0.26	1.98	0.65	1.1	0.76	1.65	3.81	1.76	0.94	0.33	0.12	0.24	0.38	0.8	0.63	1.33	0.57	0.66	0.61	0.46	0.35	0.29	0.58	0.33	0.03	1.14	1.01	1.55	1.7	1.45	1.98	0.87	0.74	0.78	0.3	0.92	0.96	1.69	0.92	0.77	1
CabHLH84	6.23	8.52	10.63	9.09	9.34	3.27	6.72	4.92	5.08	5.25	5.93	10.03	4.83	9.75	7.35	3.93	2.65	3.97	1.46	4.46	0.39	1.23	1.99	2.36	0.97	1.32	1.32	2.2	7.51	1.75	0.88	0.1	0.02	0.05	0	0.18	0.18	0	0.43	0.31	0.32	0.21	0.27	0.51	0.82	0.8	2.32	1.88	2.57
CabHLH86	27.22	28.15	24.26	20.24	32.37	22.11	41.36	21.39	41.38	14.06	13.08	8.65	5.74	9.9	9.61	6.53	6.74	9.75	8.09	15.01	3.5	3.01	4.95	2.39	2.23	1.7	2.17	3.16	2.49	2.64	2.38	1.4	3.36	4.18	3.61	3.64	3.16	6.65	24.91	27.89	23.72	35.72	25.45	28.48	29.76	7.57	6.86	6.85	5.63
CabHLH87	0.05	0	0	0.01	0.03	0.05	0.06	0.02	0.16	2.07	2.86	1.33	1.4	7.19	5.18	2.34	1.19	1.13	3.17	3.91	0.25	5.38	2.46	0.47	0.9	1.16	1.28	0.85	0.67	1.2	1.31	1.47	3.87	2.49	23.71	26.07	60.76	21.96	26.2	34.8	31.91	14.66	9.74	10.22	7.44	1.36	1.67	1.61	1.32
CabHLH88	4.62	4.92	4.7	3.27	4.27	3.85	6.21	3.04	10.59	5.64	2.8	7.06	1.36	6.77	5.9	5.34	4.37	3.89	6.75	10.19	1.87	9.07	9.81	6.2	5.12	5.11	5.04	4.54	9.31	9.2	6.68	7.51	16.58	4.26	9.79	8.42	8.39	42.61	14.1	9.4	9.11	8.66	9.02	7.24	5.93	4.98	5.91	7.73	7.13
CabHLH90	21.45	31.83	40.97	43.6	30.53	38.51	22.29	33.28	17.85	14.91	11.72	9.11	3.3	6.66	4.45	2.51	0.4	0.96	0.2	0.95	0.18	6.18	9.65	5.38	1.47	0.82	0.09	0.18	0.09	0	0.01	0	0.01	0.11	4.97	1.38	0.94	0.08	0.04	0.03	0.02	0	0.04	0.03	0	1.08	0.13	0.16	0.02
CabHLH95	100.64	109.51	98.06	69.14	67.75	70.4	68.69	81.36	65.45	51.18	72.97	69.63	86.29	110.63	85.96	65.09	55.38	82.86	7.39	67.88	5.17	92.24	76.08	80.97	57.44	46.33	25.36	18.36	15.72	4.67	1.86	2.08	2.67	2.98	58.51	41.7	37.57	19.85	11.54	10.84	6.35	2.45	1.43	1.75	1.95	104.31	58.2	44.64	32.44
CabHLH96	1.32	1.82	0.49	0.41	1.05	0.38	0.77	0.48	1.86	1.86	1.85	1.99	1.17	2.08	1.64	1.83	1.8	1.49	4	1.78	2.97	0.15	0.4	0.34	0.46	0.4	0.06	0.4	0.06	0.59	0.9	1.25	0.95	0.03	0.41	0.45	0.19	0.45	3.46	3.89	4.38	3.97	4.28	4.72	7.26	0.45	0.64	0.86	0.8
CabHLH97	6.55	5.74	6.69	4.22	3.14	10.81	3.05	4.39	3.42	9.25	5.8	9.72	7.09	8.57	8.42	5.78	4.3	3.84	4.75	7.02	0.47	7.15	6.87	4.94	4.06	3.36	4.21	2.35	1.48	0.6	0.7	0.58	0.3	0.06	5.68	7.4	1.32	0.31	1.71	1.3	1.49	1.35	2	0.98	1.84	20.45	24.31	19.58	14.29
CabHLH98	4.01	6.18	4.13	4.49	6.14	10.52	6.77	5.1	9.9	6.3	10.84	8.68	6.86	14.42	10.53	9.64	11.47	7.72	11.95	23.61	3.88	9.7	10.04	8.33	7.85	8.32	12.77	19.01	24.28	15.81	16.57	14.35	20.11	16.96	9.63	4.76	6.27	7	5.88	6.32	12.03	21.45	15.43	19.7	22.79	12.35	21.35	24.13	22.16
CabHLH99	1.8	3.32	3.63	2.73	3.57	5.66	3.54	4.94	5.67	8.09	8.67	8.99	5.01	5.96	3.82	1.85	1.06	0.99	0.56	1.77	0.75	6.62	4.64	4.9	3.58	3.44	3.95	6.36	4.05	3.15	4.24	2.4	2.64	0.83	12.9	5.49	7.06	11.23	4.21	3.2	3.38	2.43	2.43	3.31	4.4	12.01	10.14	14.94	13.38
CabHLH100	71.2	82.28	63.87	51.93	57.82	53.92	46.95	47.55	38.66	92.21	110.24	127.65	116.38	132.89	124.12	137.86	244.33	164.36	461.99	166.95	79.38	86.03	73.74	100.17	90.89	69.9	60.18	53.71	32.66	21.37	14.16	12.12	9.47	13.89	68.58	56.29	71.6	54.87	27.01	26.17	19.71	11.84	9.74	9.5	12.45	109.98	79.7	57.58	48.01
CabHLH101	3.21	4.72	3.55	0.74	2.81	0.69	2.3	1.68	5.14	5.6	6.45	3.51	1.13	7.1	6.06	5.07	2.15	7.68	3.54	5.1	3.32	4.79	2.31	4.18	6.5	5.23	8.22	11.67	11.18	7.16	9.35	12.36	12.69	8.35	6.05	3.48	6.3	10.37	18.09	19.53	6.99	6.31	5.72	8.36	6.78	4.93	4.89	8.14	8.94
CabHLH102	14.13	18.38	12.42	19.19	18.66	21.51	18.65	16.26	24.38	17.58	34.4	31.45	22.33	32.34	27.01	30.11	35.24	47.08	49.11	53.73	13.32	41.72	34.55	46.3	48.01	55.23	65.02	68.87	57.52	32.64	28.31	29.45	34.29	28.51	26.88	19.76	23.22	26.78	23.62	19.95	16.96	17.42	14.58	15.04	15.7	46.24	48.75	43.42	40.96
CabHLH103	17.34	15.05	13.55	13.66	12.23	16.92	14.73	11.33	16.71	28.87	30.94	18.45	12.96	23.16	17.24	12.19	12.71	17.29	9.77	20.97	3.05	19.57	17.07	6.99	10.74	11.4	13	14.96	15.18	11.35	8.16	9.1	10.93	9.79	31.11	22.68	27.25	18.66	11.87	10.67	8.26	9.2	6.17	7.3	9.09	19.27	20.54	19.38	15.77
CabHLH104	39.35	36.89	25.8	15.46	16.86	9.14	12.69	7.89	7.39	39.59	42.18	18.22	24.31	36.39	30.49	18.19	7.54	22.44	5.31	9.73	0.97	41.1	42.51	18.81	30.86	31.36	17.56	9.38	1.73	0.74	0.18	0.09	0.56	0.12	23.73	15.34	5.27	1.96	1.83	1.5	0.61	0.12	0.1	0.14	0.29	54.35	30.93	16.18	6.12
CabHLH106	24.52	27.51	18.77	8.51	11.51	6.04	8.77	9.63	11.14	19.78	24.72	16.63	10.73	21.52	20.4	25.25	34.73	35.72	24.52	46.88	17.91	8.25	8.84	6.04	4.75	3.58	3.5	6.79	8.02	5.21	4.91	1.67	2.1	1.42	3.18	1.5	0.21	0.56	0.97	1.86	0.91	0.64	0.84	0.93	0.9	2.9	1.56	1.55	1.57
CabHLH107	0.26	0.29	0.3	0.1	0.28	0	0.16	0.09	0.04	0.68	0.42	1.15	0.11	1.32	1.6	4.49	0.73	0.89	0	0.15	0.44	1.34	0.69	1.28	1.87	1.76	2.07	0.65	0.13	0	0.41	0.03	0.39	0.1	0.41	0.94	1.06	0	0	0.13	0	0	0	0	0	2.14	0.38	0.21	0.11
CabHLH109	1.05	2.02	2.47	2.04	1.14	0.07	0.71	0.1	0.58	0.74	2.91	2.54	1.75	4.37	2.33	2.33	2.25	3.11	0.17	3.95	0.04	3.37	2.49	3.6	3.78	5.02	9	4.24	0.87	0.14	0.11	0.02	0.04	0	2.94	2.41	0.58	0	0.1	0.07	0.02	0	0.02	0	0	13.28	2.65	1.73	1.14
CabHLH110	0	0.08	0	0	0	0	0	0	0	4.28	10.73	8.52	5.45	6.2	4.04	1.42	0.69	0.21	0.05	0.12	0.03	0.02	0.15	0	0	0	0	0	0	0	0	0	0	0	0.16	0.34	0.23	0	0	0	0	0	0	0	0	0.05	0	0	0
CabHLH111	1.21	1.88	0.94	1.19	1.39	1.54	1.51	1.62	2.88	5.21	2	3.05	2.92	4.21	2.67	0.96	1.68	2.37	0.02	10.94	0.09	9.67	12.53	6.11	8.25	3.1	1.49	3.03	3.53	0.48	0.27	0.18	0	0.02	7.33	5.24	1.4	0.11	0.04	0.02	0.02	0.04	0.03	0	0.04	13.83	16.15	6.85	4.44
CabHLH114	3.21	3.38	1.87	1.91	2.49	1.77	3.01	4.01	3.23	1.85	3.96	5.47	5.66	5.83	3.93	2.62	1.46	1.87	0.38	5.56	0.19	2.84	3.98	4.55	3.68	13.73	52.35	71.25	49.33	6.86	1.75	2.08	0.54	0.44	0.91	0.62	0.23	1.07	1.13	0.53	0.09	0.06	0.09	0	0.03	6.1	14.71	13.34	9.79
CabHLH115	5.34	11.73	12.06	10.25	7.3	2.91	4.43	4.86	5.32	2.67	2.41	2.17	0.9	2.71	9.93	33.5	31.44	16.57	28.46	4.88	32.83	0.18	0.21	0.12	0	0	0	0	0	0.02	0	0	0.09	0.05	1.12	0.24	0.29	0	0.02	0.08	0.05	0.05	0.55	0.05	0.26	0	0.02	0.02	0
CabHLH116	28.16	24.12	25.7	17.11	17.39	24.19	19.4	17.25	23.64	68.63	75.49	69.99	52.3	67.53	72.17	48.85	33.45	33.31	22.52	43.49	8.28	58.75	56.47	28.21	40.91	36.11	38.13	33.52	29.62	23.93	18.03	34.04	41.4	38.44	72.63	50.59	33.61	15.07	16.49	14.68	13.45	9.61	8.29	14.12	16.42	69.45	47.66	38.44	29.87
CabHLH117	4.88	9.86	5.62	3.8	6.46	2.96	6.88	6.18	2.74	0.62	0.39	0.94	0.95	1.14	1.68	1.25	2.3	3.39	0.59	0.49	0.07	0.67	0.58	0.49	0.89	0.5	0.16	0.07	0.06	0.29	0.2	0.22	0.07	0.02	0.58	0.36	1.58	0.09	0.3	0.39	0.2	0.18	0.02	0.05	0.18	0.61	0.21	0.2	0.16
CabHLH118	8.11	9.14	10.52	13.94	10.93	12.12	12.11	16.91	18.73	5.86	5.02	5.35	6.39	7.57	5.21	5.92	6.03	3.76	7.59	10.3	1.49	4.06	4.89	2.75	2.61	2.79	3.9	10.79	11.63	9.88	7.01	5.86	8.74	9.35	6.74	3.79	2.32	2.43	1.73	2.46	2.34	4.79	4.74	6.97	7.09	5.19	8.99	10.49	8.68
CabHLH119	7.61	8.72	8.13	7.77	6.48	4.8	5.48	4.33	8.19	10.77	6.52	8.38	6.1	11.59	11.61	10.83	11.84	8.93	4.17	5.2	4.05	3.68	3.71	2.99	3.93	3.32	4.02	7.48	8	4.13	5.38	4.87	4.12	6.35	5.91	2.8	3.51	5.45	7.01	6.33	7.15	9.27	8.63	7.68	10.85	6.06	6.27	8.45	6.92
CabHLH120	7.08	13.95	10.78	7.38	6	6.99	5.4	3.78	9.51	12.84	30.18	26.5	14.15	25.89	19.21	20.8	28.6	28.93	6.82	22.61	13.32	14.07	7.68	18.76	18.99	16.96	14.64	17.44	11.94	4.47	4.67	6.77	4.93	6.52	12.7	6.86	11.24	2.34	3.7	4.44	4.45	2.95	1.81	1.54	1.51	53.27	25.12	27.74	16.65
CabHLH121	0.24	0.4	1.25	0.49	0.49	0.02	1.24	0.28	4.42	0	0.04	0.02	0	0.04	0.02	0	0	0	0.22	0.06	0	0	0	0	0	0	0	0	0	0	0	0	0	0	0.08	0	0	0	0	0	0	0	0	0	0	0	0	0	0
CabHLH122	7.17	5.23	3.23	5.53	4.37	6.38	2.84	3.46	9.09	25.88	19.71	23.21	14.59	17.19	15.53	9.51	6.54	7.57	5.82	10.74	6.29	3.45	6.35	1.84	2.7	1.75	1.72	1.57	1.84	1.3	0.43	0.94	0.53	1.58	9.41	4.03	2.38	6.26	8.55	10.23	12.85	23.75	27.22	22.85	30.24	6.35	4.95	5.43	4.52
[truncated: 5 more columns]

## Sheet: TableS6
Table S6 FPKM values of CabHLH genes under salt, drought, cold and heat stress
	CK	Cold	Heat	Drought	Nacl
CabHLH2	10.68	12.55	2.8	7.05	12.98
CabHLH3	13.27	15.79	12.07	18.08	16.19
CabHLH4	5.24	12.37	0.56	6.09	5.52
CabHLH5	5.86	10.19	0.83	7.17	7.89
CabHLH7	61.28	66.54	15.47	23.6	73.31
CabHLH8	38.51	78.51	31.72	53.54	41.77
CabHLH9	3.5	2.38	17.83	3.9	4.51
CabHLH11	46.48	47.24	144.73	46.63	223.55
CabHLH15	119.93	170.98	125.01	163.16	100.84
CabHLH16	11.75	10.72	11.53	13.57	17.82
CabHLH17	6.45	15.92	10.14	6.36	5.54
CabHLH18	37.95	22.02	69.69	23.5	25.78
CabHLH19	6.37	6.88	4.74	4.5	7.96
CabHLH28	6.48	2.1	25.31	3.32	4.15
CabHLH29	14.55	9.56	3.95	10.19	17.77
CabHLH30	8.67	18.15	14.46	52.04	26.56
CabHLH31	62.3	89.38	44.37	73.97	39.15
CabHLH32	11.48	23.62	6.82	12.78	12.33
CabHLH33	37.71	77.75	131.51	41.5	45.51
CabHLH34	11.65	26.55	19.41	14.49	25.03
CabHLH35	1.83	4.25	4.94	1.12	2.09
CabHLH36	3.59	1.08	2.17	2.65	3.94
CabHLH37	8.53	39.42	5.55	11.4	9.31
CabHLH38	25.72	40.01	20.53	26.68	29.77
CabHLH40	50.79	13.58	35.99	27.38	35.43
CabHLH41	50.85	23.05	138.02	9.65	13.86
CabHLH42	15.41	59.84	1	5.36	8.58
CabHLH43	39.06	36.59	73.22	52.03	38.57
CabHLH44	1.93	0.85	2.06	5.08	2.2
CabHLH45	10.54	8.68	21.28	9.23	12.21
CabHLH47	10.96	10.09	4.69	7.67	8.57
CabHLH48	12.7	10.99	4.87	10.16	15.1
CabHLH50	1.94	2.52	0.27	1.73	2.56
CabHLH51	5.5	6.82	2.88	5.72	4.79
CabHLH52	1.26	1.09	2.89	2.97	2.29
CabHLH54	14.06	27.38	22.88	22.9	17.75
CabHLH55	4.97	5.17	5.46	6.33	6.69
CabHLH56	30.57	38.65	38.29	34.2	36.97
CabHLH57	8.63	6.07	0.67	4.44	5.53
CabHLH58	3.75	1.74	11.08	13.12	6.78
CabHLH59	17.73	13.78	7.53	11.74	17.56
CabHLH63	10.05	26.75	31.51	15.63	14.16
CabHLH65	55.26	104.69	58.02	48.83	38.66
CabHLH69	21.11	36.67	21.33	25.86	18.82
CabHLH70	6.28	8.93	1.22	6.62	6.04
CabHLH71	4.89	9.33	34.12	12.34	6.82
CabHLH81	9.76	8.67	12.48	11.82	10.94
CabHLH84	16.2	60.29	10.15	6.75	6.84
CabHLH86	18.34	32.79	29.56	27.75	22.05
CabHLH88	1.81	2.02	7.18	4.15	4.31
CabHLH90	20.24	44.83	3.68	44.5	30.85
CabHLH95	57.27	46.28	22.43	42.3	56.93
CabHLH96	0.96	1.28	1.49	2.11	2.05
CabHLH97	4.75	2.79	7.33	4.36	5.39
CabHLH98	5.73	4.79	24.77	10.73	8.1
CabHLH99	2.23	2.49	3.57	2.07	2.26
CabHLH100	124.65	95.12	147.15	96.87	104.91
CabHLH101	1.72	2.72	11.98	4.63	2.76
CabHLH102	20.7	17.66	26.49	24.16	20.66
CabHLH103	11.6	13.95	14.2	15.93	15.37
CabHLH104	12.36	14.09	11.52	15.95	18.35
CabHLH106	17.89	29.51	27.14	18.97	19.56
CabHLH107	2.94	1.04	0.49	1.71	1.95
CabHLH111	5.57	2.01	22.29	25.62	10.28
CabHLH114	10.36	10.02	4.61	11.48	10.07
CabHLH115	4.01	4.3	3.77	2.57	4.43
CabHLH116	23.82	57.74	16.87	27.5	25.76
CabHLH117	1.83	0.35	23.74	4.59	3.06
CabHLH118	5.49	6.35	14.48	5.63	7.67
CabHLH119	5.04	4.49	6.54	7.49	4.65
CabHLH120	9.28	26.53	8.98	11.98	7.91
CabHLH121	1.91	1.18	0.33	3.87	1.01
CabHLH122	8.15	9.79	11.02	12.82	10.03

## Sheet: TableS7
Table S7 Primer sequences used in qRT-PCR
genes	Forward primer (5'-3')	Reverse primer (5'-3')
CabHLH11	CAGCAACAACAGTCAGCGTA	CAGATCCCCAGTAGCACCAT
CabHLH28	AGCTTGTGGAATTCTGGGGA	TTTCTGCAACCTCCTCCAGT
CabHLH30	TCCGGGATGCTACAAGACAA	TCTGCAATGCCACGAGAATG
CabHLH37	AGAAAACATAGGGTCCGCGA	ACCCTTAATTCTGCCACCCA
CabHLH41	AGGGACCAGTACAGACAACG	GAGTTTCCCCGTCATCAAGC
CabHLH42	AGGGCGATGGAGTTCTTGAA	TCGACCTTAGTTCCCATGGG
CabHLH71	GAGGGAAGCTTGAATCTGCG	ACTTGTCTCGATCCCCTGTG
CabHLH111	ATGGTCTCAGGGCGAAGAAA	ATGCTTGGTCTCCCCTTTGA
Actin	CCACCTCTTCACTCTCTGCTCT	ACTAGGAAAAACAGCCCTTGGT
